# Supplementary material for: Validating self-reported Toxic Release Inventory data using Benford's Law: investigating toxic chemical release hazards in floodplains
Source: Front Public Health. 2024 Jun 17;12:1342510. doi: 10.3389/fpubh.2024.1342510 (PMC11215073; doi:10.3389/fpubh.2024.1342510)
Supplement: Supplementary file 1 [file Table_1.XLSX]

## Sheet: centroidtri
STATEFP	COUNTYFP	COUNTYNS	GEOID	NAME	NAMELSAD	LSAD	CLASSFP	MTFCC	CSAFP	CBSAFP	METDIVFP	FUNCSTAT	ALAND	AWATER	INTPTLAT	INTPTLON	ID2	PCTMINOR	FIPS	County	PERWHITE	PERMINOR	PERBLACK	PERINDIG	PERASIA	PERHAW	PEROTHER	PERTWO	FIPSVAL
31	039	00835841	31039	Cuming	Cuming County	06	H1	G4020				A	1477645345	10690204	+41.9158651	-096.7885168	31039	0	31039	Cuming County	94.19	5.81	0.1	0.36	0.3	0.12	3.65	1.27	31039
72	085	01804523	72085	Las Piedras	Las Piedras Municipio	13	H1	G4020	490	41980		A	87748418	32509	+18.1871483	-065.8711890	72085	0	72085	Las Piedras Municipio	20.39	79.61	77.48	0.06	0	0	1.23	0.83	72085
21	053	00516873	21053	Clinton	Clinton County	06	H1	G4020				A	510875757	21152699	+36.7272577	-085.1360977	21053	0	21053	Clinton County	97.03	2.97	0.36	0	0.29	0	0.83	1.48	21053
39	063	01074044	39063	Hancock	Hancock County	06	H1	G4020	534	22300		A	1376124980	6021322	+41.0002170	-083.6659471	39063	0	39063	Hancock County	92.06	7.94	1.66	0.1	1.93	0	1.65	2.6	39063
01	027	00161539	01027	Clay	Clay County	06	H1	G4020				A	1564255426	5281616	+33.2703999	-085.8635254	1027	0	01027	Clay County	83.17	16.83	15.56	0.28	0.16	0	0.13	0.7	1027
39	003	01074015	39003	Allen	Allen County	06	H1	G4020	338	30620		A	1042587389	11152061	+40.7716274	-084.1061032	39003	0	39003	Allen County	82.54	17.46	11.85	0.24	0.84	0	1.03	3.49	39003
13	189	00348794	13189	McDuffie	McDuffie County	06	H1	G4020		12260		A	666590014	23114032	+33.4806126	-082.4795333	13189	0	13189	McDuffie County	54	46	39.9	0	0.44	1.23	2.48	1.95	13189
42	007	01214112	42007	Beaver	Beaver County	06	H1	G4020	430	38300		A	1125854819	24162295	+40.6841401	-080.3507209	42007	0	42007	Beaver County	90.35	9.65	5.82	0.09	0.53	0.06	0.38	2.78	42007
28	061	00695754	28061	Jasper	Jasper County	06	H1	G4020	279	29860		A	1751636189	3130850	+32.0167482	-089.1191761	28061	0	28061	Jasper County	44.71	55.29	54.31	0.01	0	0	0.44	0.54	28061
29	083	00758496	29083	Henry	Henry County	06	H1	G4020				A	1805054746	91657543	+38.3864909	-093.7926278	29083	0	29083	Henry County	95.44	4.56	1.26	0.4	0.49	0.01	0.25	2.15	29083
40	001	01101788	40001	Adair	Adair County	06	H1	G4020				A	1486337779	8872711	+35.8980428	-094.6510258	40001	0	40001	Adair County	42.12	57.88	0.16	44.13	0.8	0.22	2.5	10.06	40001
51	775	01789074	51775	Salem	Salem city	25	C7	G4020		40220		F	37593968	275156	+37.2853329	-080.0552407	51775	0	51775	Salem city	87.35	12.65	6.74	0.13	1.73	0.09	0.94	3.01	51775
51	121	01674630	51121	Montgomery	Montgomery County	06	H1	G4020		13980		A	1001929082	6282286	+37.1755376	-080.3877942	51121	0	51121	Montgomery County	85.55	14.45	4.53	0.43	6.62	0.05	1.13	1.69	51121
29	011	00758460	29011	Barton	Barton County	06	H1	G4020				A	1533351028	12152201	+37.5007989	-094.3440893	29011	0	29011	Barton County	92.9	7.1	0.3	2.47	0.03	0.08	0.19	4.03	29011
48	057	01383814	48057	Calhoun	Calhoun County	06	H1	G4020	544	38920		A	1312960774	1361631001	+28.4417191	-096.5795739	48057	0	48057	Calhoun County	86.05	13.95	2.76	0.09	5.46	0.03	1.62	4	48057
48	077	01383824	48077	Clay	Clay County	06	H1	G4020		48660		A	2819871858	72506860	+33.7859042	-098.2129174	48077	0	48077	Clay County	94.96	5.04	0.5	1.02	1.12	0	0.8	1.6	48077
51	095	01480135	51095	James City	James City County	06	H1	G4020	545	47260		A	368550683	95239463	+37.3248367	-076.7778878	51095	0	51095	James City County	80.44	19.56	13.14	0.14	2.48	0.01	0.52	3.27	51095
31	137	00835890	31137	Phelps	Phelps County	06	H1	G4020				A	1398048636	1646526	+40.5163647	-099.4065568	31137	0	31137	Phelps County	96.38	3.62	0.36	0.21	0.15	0	0.77	2.12	31137
22	111	00559528	22111	Union	Union Parish	15	H1	G4020	384	33740		A	2271159651	73649840	+32.8293486	-092.3756501	22111	0	22111	Union Parish	71.52	28.48	24.75	0.28	0.15	0.03	1.57	1.7	22111
01	049	00161550	01049	DeKalb	DeKalb County	06	H1	G4020	497	22840		A	2012620262	4107136	+34.4609148	-085.8040207	1049	0	01049	DeKalb County	85.44	14.56	1.46	1.18	0.12	0.79	8.6	2.42	1049
51	179	01480173	51179	Stafford	Stafford County	06	H1	G4020	548	47900	47894	A	697237751	28087427	+38.4230836	-077.4580475	51179	0	51179	Stafford County	67.31	32.69	17.67	0.32	3.35	0.08	5.86	5.42	51179
18	073	00450494	18073	Jasper	Jasper County	06	H1	G4020	176	16980	23844	A	1449563752	4428654	+41.0176883	-087.1188137	18073	0	18073	Jasper County	94.26	5.74	0.61	0.02	0.33	0	2.6	2.18	18073
13	171	00326713	13171	Lamar	Lamar County	06	H1	G4020	122	12060		A	475264404	6044329	+33.0744405	-084.1466893	13171	0	13171	Lamar County	66.21	33.79	29.4	0.14	0.48	0	0.74	3.03	13171
18	151	00450390	18151	Steuben	Steuben County	06	H1	G4020	258	11420		A	799729203	35454787	+41.6434670	-085.0024051	18151	0	18151	Steuben County	96.46	3.54	0.33	0.09	0.44	0.05	0.33	2.3	18151
48	361	01383966	48361	Orange	Orange County	06	H1	G4020		13140		A	864501044	118476459	+30.1223229	-093.8940999	48361	0	48361	Orange County	87.42	12.58	8.72	0.34	1.22	0	0.67	1.64	48361
39	047	01074036	39047	Fayette	Fayette County	06	H1	G4020	198	47920		A	1052469885	1694038	+39.5552462	-083.4618927	39047	0	39047	Fayette County	93.65	6.35	2.48	0.03	0.99	0.04	0.63	2.19	39047
25	015	00606934	25015	Hampshire	Hampshire County	06	H4	G4020		44140		N	1365527344	46642098	+42.3394593	-072.6636936	25015	0	25015	Hampshire County	87.61	12.39	2.6	0.19	5.27	0.09	1	3.25	25015
37	001	01008531	37001	Alamance	Alamance County	06	H1	G4020	268	15500		A	1096735775	27940817	+36.0439535	-079.4005733	37001	0	37001	Alamance County	69.77	30.23	19.55	0.41	1.59	0.04	6.24	2.4	37001
21	231	00516962	21231	Wayne	Wayne County	06	H1	G4020				A	1186690752	67283816	+36.8007715	-084.8265896	21231	0	21231	Wayne County	94.32	5.68	1.98	0.02	0.16	0	2.18	1.34	21231
47	185	01639800	47185	White	White County	06	H1	G4020				A	975592109	7113368	+35.9270486	-085.4557854	47185	0	47185	White County	95.93	4.07	2.12	0.03	0.18	0	0	1.75	47185
12	129	00306912	12129	Wakulla	Wakulla County	06	H1	G4020		45220		A	1570615734	804111188	+30.0913354	-084.3591114	12129	0	12129	Wakulla County	82.23	17.77	15.08	0.2	0.52	0	1.01	0.95	12129
28	017	00695733	28017	Chickasaw	Chickasaw County	06	H1	G4020				A	1299608408	6380767	+33.9332767	-088.9475579	28017	0	28017	Chickasaw County	50.32	49.68	44.3	0.06	0.19	0	3.63	1.5	28017
12	127	00306921	12127	Volusia	Volusia County	06	H1	G4020	422	19660		A	2852384800	857611281	+29.0577690	-081.1617920	12127	0	12127	Volusia County	81.4	18.6	10.92	0.34	1.79	0.03	3.41	2.11	12127
40	017	01101796	40017	Canadian	Canadian County	06	H1	G4020	416	36420		A	2322112746	23146755	+35.5433544	-097.9798891	40017	0	40017	Canadian County	81.04	18.96	2.84	4.07	2.97	0.02	2.87	6.19	40017
13	115	00353665	13115	Floyd	Floyd County	06	H1	G4020	122	40660		A	1320404595	22414013	+34.2636918	-085.2136851	13115	0	13115	Floyd County	78.28	21.72	13.94	0.17	1.38	0	3.34	2.89	13115
32	001	00858638	32001	Churchill	Churchill County	06	H1	G4020		21980		A	12820847811	190742991	+39.5377097	-118.2641661	32001	0	32001	Churchill County	81.57	18.43	2.47	4.61	2.79	0.07	4.05	4.45	32001
26	103	01622994	26103	Marquette	Marquette County	06	H1	G4020		32100		A	4685420988	4185337774	+46.6565964	-087.5840278	26103	0	26103	Marquette County	93.2	6.8	1.68	0.82	0.94	0.05	0.21	3.11	26103
37	057	01008548	37057	Davidson	Davidson County	06	H1	G4020	268	49180		A	1432724907	37608507	+35.7951312	-080.2071070	37057	0	37057	Davidson County	85.76	14.24	9.21	0.31	1.56	0.01	1.33	1.82	37057
29	117	00758513	29117	Livingston	Livingston County	06	H1	G4020				A	1378657549	16187907	+39.7785870	-093.5482013	29117	0	29117	Livingston County	93.52	6.48	2.57	0.56	0.62	0.11	0.48	2.14	29117
13	273	00352238	13273	Terrell	Terrell County	06	H1	G4020		10500		A	869695791	4951325	+31.7771909	-084.4394464	13273	0	13273	Terrell County	36.21	63.79	59.75	0.08	3.1	0	0.47	0.39	13273
13	063	01672399	13063	Clayton	Clayton County	06	H1	G4020	122	12060		A	366879097	6962586	+33.5426863	-084.3555727	13063	0	13063	Clayton County	16.35	83.65	69.3	0.16	5.15	0.09	5.92	3.03	13063
54	079	01550046	54079	Putnam	Putnam County	06	H1	G4020	170	26580		A	895303696	12225557	+38.5105179	-081.9061090	54079	0	54079	Putnam County	96.44	3.56	1.41	0.07	0.77	0.1	0.12	1.08	54079
28	145	00695793	28145	Union	Union County	06	H1	G4020				A	1076417818	3369003	+34.4895325	-089.0023393	28145	0	28145	Union County	79.13	20.87	15.52	0.04	0.36	0	3.28	1.67	28145
39	133	01074079	39133	Portage	Portage County	06	H1	G4020	184	10420		A	1262372713	43125087	+41.1689703	-081.1969618	39133	0	39133	Portage County	90.64	9.36	4.14	0.15	1.79	0.03	0.55	2.71	39133
32	013	00863310	32013	Humboldt	Humboldt County	06	H1	G4020		49080		A	24969535443	44194837	+41.4079136	-118.1275915	32013	0	32013	Humboldt County	86.35	13.65	0.65	5.73	0.65	0.01	4.62	2	32013
48	247	01383909	48247	Jim Hogg	Jim Hogg County	06	H1	G4020				A	2942674729	92565	+27.0532315	-098.7475716	48247	0	48247	Jim Hogg County	98.74	1.26	0.32	0	0	0	0.23	0.71	48247
05	113	00069175	05113	Polk	Polk County	06	H1	G4020				A	2219200782	12520929	+34.4909149	-094.2308841	5113	0	05113	Polk County	91.61	8.39	0.47	1.48	0.28	0	2.73	3.42	5113
13	193	00346957	13193	Macon	Macon County	06	H1	G4020				A	1037709945	13841916	+32.3626859	-084.0512306	13193	0	13193	Macon County	34.26	65.74	61.47	0	0.39	0.01	2.95	0.92	13193
18	069	00450361	18069	Huntington	Huntington County	06	H1	G4020	258	26540		A	991056717	13133683	+40.8263938	-085.4785975	18069	0	18069	Huntington County	95.85	4.15	0.98	0.43	0.72	0.08	1.16	0.78	18069
21	209	00516951	21209	Scott	Scott County	06	H1	G4020	336	30460		A	729775497	9439750	+38.2857099	-084.5783405	21209	0	21209	Scott County	87.81	12.19	4.62	0.24	1.19	0	2.8	3.33	21209
18	169	00450399	18169	Wabash	Wabash County	06	H1	G4020		47340		A	1068468084	21854119	+40.8437475	-085.7951915	18169	0	18169	Wabash County	95.58	4.42	1.11	0.79	0.39	0.03	1.09	1.01	18169
18	099	00450372	18099	Marshall	Marshall County	06	H1	G4020	515	38500		A	1148969991	15858580	+41.3250032	-086.2690363	18099	0	18099	Marshall County	93.67	6.33	0.77	0.02	0.47	0	2.93	2.16	18099
27	045	00659468	27045	Fillmore	Fillmore County	06	H1	G4020	462	40340		A	2230843183	2055817	+43.6791869	-092.0939369	27045	0	27045	Fillmore County	97.58	2.42	0.51	0.03	0.5	0	0.42	0.95	27045
45	023	01247988	45023	Chester	Chester County	06	H1	G4020	172	16740		A	1503905790	14249301	+34.6893424	-081.1612488	45023	0	45023	Chester County	60.41	39.59	37.05	0.47	0.2	0	0.06	1.81	45023
49	005	01448017	49005	Cache	Cache County	06	H1	G4020		30860		A	3016627502	21097697	+41.7341174	-111.7453987	49005	0	49005	Cache County	90.79	9.21	0.77	0.47	2.05	0.35	3.09	2.47	49005
55	093	01581107	55093	Pierce	Pierce County	06	H1	G4020	378	33460		A	1486700521	48452323	+44.7253365	-092.4262793	55093	0	55093	Pierce County	95.68	4.32	0.56	0.23	1.27	0.02	0.41	1.83	55093
13	233	00343585	13233	Polk	Polk County	06	H1	G4020	122	16340		A	803767094	4673256	+33.9960153	-085.1883384	13233	0	13233	Polk County	79.27	20.73	12.01	0.45	0.37	0.05	5.19	2.66	13233
17	113	01784833	17113	McLean	McLean County	06	H1	G4020	145	14010		A	3064597287	7804856	+40.4945594	-088.8445391	17113	0	17113	McLean County	83.28	16.72	8.36	0.21	5.1	0.02	0.68	2.36	17113
23	001	00581286	23001	Androscoggin	Androscoggin County	06	H1	G4020	438	30340		A	1211990523	75546580	+44.1676811	-070.2074347	23001	0	23001	Androscoggin County	91.44	8.56	2.38	0.15	0.78	0	0.25	5.01	23001
20	147	00485037	20147	Phillips	Phillips County	06	H1	G4020				A	2294395636	22493383	+39.7845058	-099.3421498	20147	0	20147	Phillips County	96.69	3.31	0.75	0.37	0.54	0.09	0.06	1.5	20147
17	005	00424204	17005	Bond	Bond County	06	H1	G4020	476	41180		A	985065096	6462629	+38.8859240	-089.4365916	17005	0	17005	Bond County	90.89	9.11	7.62	0.51	0.36	0	0.34	0.3	17005
27	085	00659491	27085	McLeod	McLeod County	06	H1	G4020	378	26780		A	1273004836	36432583	+44.8216571	-094.2723231	27085	0	27085	McLeod County	94.98	5.02	0.59	0.22	0.59	0	2.25	1.37	27085
55	033	01581076	55033	Dunn	Dunn County	06	H1	G4020	232	32860		A	2201902840	35572613	+44.9477513	-091.8976451	55033	0	55033	Dunn County	94.02	5.98	0.65	0.24	2.73	0.08	0.31	1.97	55033
40	095	01101832	40095	Marshall	Marshall County	06	H1	G4020				A	962153982	143719930	+34.0270069	-096.7705327	40095	0	40095	Marshall County	70.23	29.77	1.71	6.97	0.21	0	11.59	9.29	40095
24	001	01713506	24001	Allegany	Allegany County	06	H1	G4020		19060		A	1093502055	14761330	+39.6123134	-078.7031037	24001	0	24001	Allegany County	88.17	11.83	8.11	0.14	0.94	0.02	0.29	2.33	24001
55	053	01581086	55053	Jackson	Jackson County	06	H1	G4020				A	2558687757	32538316	+44.3245897	-090.7995104	55053	0	55053	Jackson County	87.48	12.52	2.03	5.53	0.42	0	1.55	2.98	55053
19	031	00465205	19031	Cedar	Cedar County	06	H1	G4020				A	1500798731	6385833	+41.7723600	-091.1326105	19031	0	19031	Cedar County	97.46	2.54	1.41	0.27	0.36	0	0.06	0.44	19031
13	089	01687424	13089	DeKalb	DeKalb County	06	H1	G4020	122	12060		A	693443933	8858826	+33.7706611	-084.2263432	13089	0	13089	DeKalb County	34.35	65.65	54.03	0.97	6.07	0.04	1.7	2.83	13089
37	069	01008553	37069	Franklin	Franklin County	06	H1	G4020	450	39580		A	1273761673	7173998	+36.0882406	-078.2830903	37069	0	37069	Franklin County	67.33	32.67	25.01	1.2	0.5	0.24	2.94	2.8	37069
20	111	00485020	20111	Lyon	Lyon County	06	H1	G4020		21380		A	2194958222	20561825	+38.4554034	-096.1616407	20111	0	20111	Lyon County	89.2	10.8	2.29	0.73	2.14	0	1.4	4.23	20111
19	027	00465203	19027	Carroll	Carroll County	06	H1	G4020		16140		A	1474877210	2145349	+42.0395021	-094.8676496	19027	0	19027	Carroll County	97.37	2.63	0.09	0.37	0.2	0	1.24	0.72	19027
19	151	00465264	19151	Pocahontas	Pocahontas County	06	H1	G4020				A	1495047209	3666530	+42.7340333	-094.6782789	19151	0	19151	Pocahontas County	96.03	3.97	0.59	0.31	1.34	0.71	0.46	0.57	19151
05	063	00069163	05063	Independence	Independence County	06	H1	G4020		12900		A	1978003742	20251226	+35.7374992	-091.5599423	5063	0	05063	Independence County	91.11	8.89	1.92	0.19	0.71	0.02	3.33	2.71	5063
05	085	00069164	05085	Lonoke	Lonoke County	06	H1	G4020	340	30780		A	1998042333	82719024	+34.7551137	-091.8941320	5085	0	05085	Lonoke County	88.71	11.29	5.67	0.71	0.9	0.27	1.33	2.41	5085
12	051	00307626	12051	Hendry	Hendry County	06	H1	G4020	163	17500		A	2993896403	86578552	+26.5399670	-081.1521142	12051	0	12051	Hendry County	78.62	21.38	11.51	1.8	0.87	0	3.89	3.31	12051
48	245	01383908	48245	Jefferson	Jefferson County	06	H1	G4020		13140		A	2270802077	610951822	+29.8539997	-094.1493306	48245	0	48245	Jefferson County	58.32	41.68	33.69	0.38	3.76	0.05	2.11	1.69	48245
08	067	00198148	08067	La Plata	La Plata County	06	H1	G4020		20420		A	4376255276	25642579	+37.2873673	-107.8397178	8067	0	08067	La Plata County	87.97	12.03	0.5	6.59	0.73	0.01	1.88	2.33	8067
48	027	01383799	48027	Bell	Bell County	06	H1	G4020		28660		A	2729409784	94384056	+31.0427497	-097.4812684	48027	0	48027	Bell County	63.36	36.64	24.22	0.56	2.95	0.69	2.79	5.42	48027
05	019	00066845	05019	Clark	Clark County	06	H1	G4020		11660		A	2242855171	43965580	+34.0533162	-093.1762085	5019	0	05019	Clark County	70.22	29.78	24.27	0.36	0.7	0.03	3.14	1.28	5019
34	007	00882273	34007	Camden	Camden County	06	H1	G4020	428	37980	15804	A	573315345	15699106	+39.8024071	-074.9612493	34007	0	34007	Camden County	63.58	36.42	19.26	0.21	5.73	0.04	8	3.17	34007
17	083	00424243	17083	Jersey	Jersey County	06	H1	G4020	476	41180		A	957415216	20333974	+39.0801945	-090.3613850	17083	0	17083	Jersey County	96.69	3.31	0.44	0.1	0.31	0	0.08	2.38	17083
51	085	01480132	51085	Hanover	Hanover County	06	H1	G4020		40060		A	1211145331	12703282	+37.7602149	-077.4913168	51085	0	51085	Hanover County	85.79	14.21	9.36	0.28	1.55	0.11	0.72	2.19	51085
37	155	01026130	37155	Robeson	Robeson County	06	H1	G4020	246	31300		A	2453481924	5076395	+34.6392096	-079.1008811	37155	0	37155	Robeson County	27.98	72.02	23.82	39.87	0.6	0.03	5.62	2.09	37155
26	123	01623004	26123	Newaygo	Newaygo County	06	H1	G4020				A	2172706359	59083043	+43.5627117	-085.7913723	26123	0	26123	Newaygo County	93	7	1.23	0.85	0.38	0	2.72	1.82	26123
37	109	01008569	37109	Lincoln	Lincoln County	06	H1	G4020	172	16740		A	766239897	23350160	+35.4884909	-081.2268928	37109	0	37109	Lincoln County	89.4	10.6	4.97	0.24	0.72	0.05	2.43	2.18	37109
13	045	00326650	13045	Carroll	Carroll County	06	H1	G4020	122	12060		A	1292752874	12024409	+33.5822366	-085.0805272	13045	0	13045	Carroll County	74.69	25.31	19.34	0.98	0.77	0.09	2.48	1.66	13045
20	161	00485044	20161	Riley	Riley County	06	H1	G4020		31740		A	1579116499	32002514	+39.2912114	-096.7274889	20161	0	20161	Riley County	82.31	17.69	6.24	0.44	5.06	0.19	1.5	4.26	20161
48	413	01383992	48413	Schleicher	Schleicher County	06	H1	G4020				A	3394546068	87401	+30.8962331	-100.5272161	48413	0	48413	Schleicher County	62.12	37.88	0.54	0	0	0.37	36.81	0.17	48413
37	027	01008541	37027	Caldwell	Caldwell County	06	H1	G4020		25860		A	1222184251	7052759	+35.9663959	-081.5125404	37027	0	37027	Caldwell County	88.91	11.09	4.62	0.37	0.51	0.04	3.56	2	37027
16	065	00394803	16065	Madison	Madison County	06	H1	G4020	292	39940		A	1215396326	10500895	+43.7886140	-111.6569925	16065	0	16065	Madison County	92.8	7.2	0.17	0.15	1.56	0.24	2.15	2.93	16065
21	097	00516895	21097	Harrison	Harrison County	06	H1	G4020				A	793604330	8981053	+38.4445776	-084.3341313	21097	0	21097	Harrison County	95.2	4.8	1.72	0	0	0.02	0.42	2.64	21097
23	023	00581297	23023	Sagadahoc	Sagadahoc County	06	H1	G4020	438	38860		A	657782142	300590925	+43.9168446	-069.8442270	23023	0	23023	Sagadahoc County	95.74	4.26	0.78	0.36	0.76	0	0.16	2.19	23023
30	097	01719569	30097	Sweet Grass	Sweet Grass County	06	H1	G4020				A	4805816391	17455905	+45.8112917	-109.9447960	30097	0	30097	Sweet Grass County	96.29	3.71	0	0.98	0.27	0	0	2.45	30097
20	051	00484995	20051	Ellis	Ellis County	06	H1	G4020		25700		A	2330762295	1197085	+38.9145967	-099.3173133	20051	0	20051	Ellis County	93.08	6.92	1.08	0.24	1.13	0.4	0.67	3.4	20051
01	033	00161542	01033	Colbert	Colbert County	06	H1	G4020		22520		A	1535742270	79160396	+34.7031120	-087.8014569	1033	0	01033	Colbert County	79.04	20.96	16.2	0.58	0.47	0.09	1.58	2.04	1033
21	017	00516855	21017	Bourbon	Bourbon County	06	H1	G4020	336	30460		A	750439787	4829339	+38.2025623	-084.2098602	21017	0	21017	Bourbon County	90.38	9.62	6.98	0	0.81	0	1.39	0.44	21017
47	149	01639787	47149	Rutherford	Rutherford County	06	H1	G4020	400	34980		A	1603892832	12406556	+35.8433688	-086.4172127	47149	0	47149	Rutherford County	76.79	23.21	14.79	0.25	3.44	0.02	1.43	3.27	47149
17	147	00424275	17147	Piatt	Piatt County	06	H1	G4020		16580		A	1137492089	754122	+40.0090327	-088.5923546	17147	0	17147	Piatt County	97.03	2.97	0.55	0.05	0.54	0	0.24	1.59	17147
72	053	01804506	72053	Fajardo	Fajardo Municipio	13	H1	G4020	490	41980		A	77448650	195352769	+18.3863776	-065.5884540	72053	0	72053	Fajardo Municipio	56.12	43.88	10.78	0.15	0.46	0	29.43	3.05	72053
72	151	01804556	72151	Yabucoa	Yabucoa Municipio	13	H1	G4020	490	41980		A	143005188	72592515	+18.0598584	-065.8598713	72151	0	72151	Yabucoa Municipio	18.64	81.36	78.86	0	0.03	0	1.38	1.08	72151
19	187	00465282	19187	Webster	Webster County	06	H1	G4020		22700		A	1853670893	7269394	+42.4335786	-094.1758309	19187	0	19187	Webster County	90.64	9.36	4.73	0.33	1.37	0.01	1.15	1.78	19187
47	159	01639791	47159	Smith	Smith County	06	H1	G4020	400	34980		A	814020543	28690306	+36.2566451	-085.9419149	47159	0	47159	Smith County	93.38	6.62	2.84	0.54	0.37	0	1.11	1.76	47159
51	089	01502770	51089	Henry	Henry County	06	H1	G4020		32300		A	990284625	5269785	+36.6206119	-079.9806618	51089	0	51089	Henry County	72.57	27.43	22.7	0.06	0.63	0	2.24	1.81	51089
19	101	00465239	19101	Jefferson	Jefferson County	06	H1	G4020		21840		A	1128002393	3522238	+41.0063762	-091.9666277	19101	0	19101	Jefferson County	83.23	16.77	7.19	0.02	4.35	0	1.39	3.82	19101
46	039	01265781	46039	Deuel	Deuel County	06	H1	G4020				A	1612885711	35935421	+44.7562899	-096.6902393	46039	0	46039	Deuel County	99.17	0.83	0.02	0.19	0	0	0.14	0.49	46039
19	121	00465249	19121	Madison	Madison County	06	H1	G4020	218	19780		A	1452999052	2983840	+41.3306216	-094.0151842	19121	0	19121	Madison County	97.03	2.97	0.24	0.07	1.41	0.15	0.03	1.07	19121
48	397	01383984	48397	Rockwall	Rockwall County	06	H1	G4020	206	19100	19124	A	329461303	56272445	+32.8998859	-096.4120504	48397	0	48397	Rockwall County	84.99	15.01	6.33	0.41	2.72	0.05	2.37	3.13	48397
37	145	01008577	37145	Person	Person County	06	H1	G4020	450	20500		A	1016154887	31205409	+36.3863503	-078.9656233	37145	0	37145	Person County	67.59	32.41	26.25	0.69	0.39	0.05	2.19	2.85	37145
28	151	00695796	28151	Washington	Washington County	06	H1	G4020		24740		A	1875077589	94257003	+33.2731740	-090.9444459	28151	0	28151	Washington County	25.64	74.36	72.16	0.1	0.56	0	0.94	0.6	28151
48	133	01383852	48133	Eastland	Eastland County	06	H1	G4020				A	2399644791	14002299	+32.3246454	-098.8365596	48133	0	48133	Eastland County	92.03	7.97	3.28	0.35	0.67	0	2.97	0.71	48133
48	005	01383788	48005	Angelina	Angelina County	06	H1	G4020		31260		A	2066460812	173300091	+31.2518963	-094.6111337	48005	0	48005	Angelina County	79.76	20.24	14.76	0.56	1.12	0.01	2.17	1.62	48005
05	001	00063755	05001	Arkansas	Arkansas County	06	H1	G4020				A	2569632248	120698180	+34.2895697	-091.3765466	5001	0	05001	Arkansas County	72.13	27.87	25.88	0.17	0.04	0	0.5	1.28	5001
29	109	00758509	29109	Lawrence	Lawrence County	06	H1	G4020				A	1584393361	4247256	+37.1065898	-093.8305507	29109	0	29109	Lawrence County	94.82	5.18	0.48	0.82	0.04	0.16	1.65	2.04	29109
17	011	00424207	17011	Bureau	Bureau County	06	H1	G4020	176	36837		A	2250884551	11523914	+41.4013043	-089.5283772	17011	0	17011	Bureau County	93.4	6.6	1.06	0.2	0.88	0.01	3.09	1.37	17011
39	145	01074085	39145	Scioto	Scioto County	06	H1	G4020	170	39020		A	1580267231	16098454	+38.8148886	-082.9986750	39145	0	39145	Scioto County	94.09	5.91	2.92	0.33	0.42	0.01	0.32	1.9	39145
16	053	00395662	16053	Jerome	Jerome County	06	H1	G4020		46300		A	1547629731	12908802	+42.6913953	-114.2620858	16053	0	16053	Jerome County	93.39	6.61	0.17	0.73	0.96	0.45	2.58	1.72	16053
39	163	01074093	39163	Vinton	Vinton County	06	H1	G4020				A	1068008168	6781751	+39.2520418	-082.4859614	39163	0	39163	Vinton County	97.19	2.81	0.26	0.05	0.18	0	0	2.32	39163
48	309	01383946	48309	McLennan	McLennan County	06	H1	G4020		47380		A	2684924491	61092093	+31.5495958	-097.2015108	48309	0	48309	McLennan County	78.41	21.59	14.63	0.43	1.61	0.05	2.61	2.24	48309
12	099	00295761	12099	Palm Beach	Palm Beach County	06	H1	G4020	370	33100	48424	A	5087510105	1084950939	+26.6491257	-080.4483542	12099	0	12099	Palm Beach County	73.54	26.46	18.66	0.21	2.69	0.04	2.56	2.3	12099
47	165	01639794	47165	Sumner	Sumner County	06	H1	G4020	400	34980		A	1371292904	35631916	+36.4724225	-086.4584051	47165	0	47165	Sumner County	87.16	12.84	7.34	0.25	1.4	0.09	1.54	2.23	47165
05	015	00066975	05015	Carroll	Carroll County	06	H1	G4020				A	1631531741	22705316	+36.3373704	-093.5409718	5015	0	05015	Carroll County	92.13	7.87	1.03	0.83	1.38	0.92	1.64	2.05	5015
51	820	01498443	51820	Waynesboro	Waynesboro city	25	C7	G4020	277	44420		F	38771593	364644	+38.0671571	-078.9014197	51820	0	51820	Waynesboro city	81.41	18.59	14.22	0.5	1.08	0.33	0.33	2.13	51820
41	051	01135861	41051	Multnomah	Multnomah County	06	H1	G4020	440	38900		A	1116697857	88087483	+45.5477107	-122.4173625	41051	0	41051	Multnomah County	77.94	22.06	5.47	0.9	7.42	0.65	2.24	5.39	41051
29	179	00758544	29179	Reynolds	Reynolds County	06	H1	G4020				A	2093946390	15373678	+37.3664637	-090.9722821	29179	0	29179	Reynolds County	94.42	5.58	2.03	0.4	0.3	0.21	0.06	2.58	29179
06	067	00277298	06067	Sacramento	Sacramento County	06	H1	G4020	472	40900		A	2500040418	75346029	+38.4501363	-121.3443291	6067	0	06067	Sacramento County	57.32	42.68	9.83	0.66	15.71	1.14	7.87	7.47	6067
39	125	01074075	39125	Paulding	Paulding County	06	H1	G4020				A	1078561237	6245396	+41.1189483	-084.5821249	39125	0	39125	Paulding County	95.44	4.56	0.78	0.15	0.22	0.08	1.24	2.09	39125
18	179	00450337	18179	Wells	Wells County	06	H1	G4020	258	14160		A	953341275	5596377	+40.7352727	-085.2129742	18179	0	18179	Wells County	95.74	4.26	0.8	0.22	0.41	0	1.1	1.72	18179
06	083	00277306	06083	Santa Barbara	Santa Barbara County	06	H1	G4020		42200		A	7080860393	2729213352	+34.5366774	-120.0383645	6083	0	06083	Santa Barbara County	77.51	22.49	2.02	1.04	5.59	0.13	9.54	4.17	6083
54	005	01550009	54005	Boone	Boone County	06	H1	G4020	170	16620		A	1298967362	4305989	+38.0228143	-081.7135382	54005	0	54005	Boone County	97.97	2.03	0.97	0.04	0.12	0	0.02	0.87	54005
28	009	00695729	28009	Benton	Benton County	06	H1	G4020				A	1053131418	5279184	+34.8095927	-089.2002130	28009	0	28009	Benton County	61.36	38.64	34.17	0	0	0.18	1.26	3.02	28009
19	147	00465262	19147	Palo Alto	Palo Alto County	06	H1	G4020				A	1460400553	14428727	+43.0753374	-094.6690546	19147	0	19147	Palo Alto County	95.8	4.2	2.38	0.22	0.33	0	0.27	1	19147
37	151	01008580	37151	Randolph	Randolph County	06	H1	G4020	268	24660		A	2026242785	19753287	+35.7099148	-079.8062153	37151	0	37151	Randolph County	83.83	16.17	6.02	0.47	1.21	0.07	6.22	2.17	37151
24	015	00596115	24015	Cecil	Cecil County	06	H1	G4020	428	37980	48864	A	896912528	185281258	+39.5623537	-075.9415852	24015	0	24015	Cecil County	87.83	12.17	6.8	0.09	1.41	0.02	0.99	2.86	24015
31	095	00835869	31095	Jefferson	Jefferson County	06	H1	G4020				A	1476754309	14214254	+40.1757356	-097.1431027	31095	0	31095	Jefferson County	96.95	3.05	0.63	0.22	0.21	0	0.39	1.6	31095
19	045	00465211	19045	Clinton	Clinton County	06	H1	G4020	209	17540		A	1799934696	39410955	+41.8980732	-090.5342431	19045	0	19045	Clinton County	93.63	6.37	2.81	0.3	0.69	0	0.24	2.32	19045
27	039	00659465	27039	Dodge	Dodge County	06	H1	G4020	462	40340		A	1137734301	800218	+44.0207056	-092.8693529	27039	0	27039	Dodge County	94.69	5.31	0.33	0.38	0.92	0	2.28	1.39	27039
27	047	00659469	27047	Freeborn	Freeborn County	06	H1	G4020		10660		A	1831756443	39305226	+43.6742019	-093.3502887	27047	0	27047	Freeborn County	91.57	8.43	1.08	0.49	2.55	0	2.39	1.91	27047
42	065	01213674	42065	Jefferson	Jefferson County	06	H1	G4020				A	1689799787	11306232	+41.1380282	-079.0124190	42065	0	42065	Jefferson County	97.85	2.15	0.53	0.1	0.28	0.04	0.15	1.05	42065
47	003	01639723	47003	Bedford	Bedford County	06	H1	G4020	400	43180		A	1226719748	2980759	+35.5136604	-086.4582939	47003	0	47003	Bedford County	85.17	14.83	8.09	0.23	0.2	0.04	4.03	2.24	47003
17	029	00424216	17029	Coles	Coles County	06	H1	G4020		16660		A	1316418028	4650074	+39.5136797	-088.2207820	17029	0	17029	Coles County	92.93	7.07	3.93	0.22	1.22	0.04	0.2	1.46	17029
47	097	01639763	47097	Lauderdale	Lauderdale County	06	H1	G4020				A	1222203226	80251266	+35.7629507	-089.6277318	47097	0	47097	Lauderdale County	62.95	37.05	33.74	0.84	0.28	0	0.2	2	47097
17	131	01784750	17131	Mercer	Mercer County	06	H1	G4020	209	19340		A	1453604391	19411909	+41.2056046	-090.7417698	17131	0	17131	Mercer County	97.04	2.96	0.63	0.1	0.42	0	0.31	1.51	17131
21	177	00516935	21177	Muhlenberg	Muhlenberg County	06	H1	G4020		16420		A	1210451479	31188648	+37.2138159	-087.1340919	21177	0	21177	Muhlenberg County	92.69	7.31	4.54	0.17	0.79	0.07	0.22	1.52	21177
47	105	01639767	47105	Loudon	Loudon County	06	H1	G4020	315	28940		A	593811372	46869994	+35.7350854	-084.3140848	47105	0	47105	Loudon County	93.94	6.06	0.97	0.18	0.72	0	2.22	1.97	47105
18	157	00450393	18157	Tippecanoe	Tippecanoe County	06	H1	G4020	320	29200		A	1292163451	11230872	+40.3891334	-086.8935538	18157	0	18157	Tippecanoe County	81.48	18.52	5.31	0.29	8.13	0.03	2.38	2.38	18157
48	277	01383925	48277	Lamar	Lamar County	06	H1	G4020		37580		A	2349976646	66748710	+33.6672628	-095.5703477	48277	0	48277	Lamar County	81.33	18.67	12.82	0.57	0.77	0.14	0.5	3.86	48277
48	289	01383930	48289	Leon	Leon County	06	H1	G4020				A	2779462026	19328383	+31.3004926	-095.9956219	48289	0	48289	Leon County	89	11	6.81	0.62	0.8	0.32	1.56	0.88	48289
18	091	00450507	18091	LaPorte	LaPorte County	06	H1	G4020	176	33140		A	1549555244	38779440	+41.5490129	-086.7447386	18091	0	18091	LaPorte County	82.85	17.15	11.05	0.32	0.58	0.02	1.92	3.27	18091
51	595	01498422	51595	Emporia	Emporia city	25	C7	G4020				F	17881071	165621	+36.6961820	-077.5359753	51595	0	51595	Emporia city	28.02	71.98	63.21	0.07	0.26	0	0.07	8.36	51595
13	251	00350204	13251	Screven	Screven County	06	H1	G4020				A	1672556593	26135835	+32.7447512	-081.6175849	13251	0	13251	Screven County	55.64	44.36	41.63	0.17	0.74	0	0.74	1.08	13251
29	145	00758527	29145	Newton	Newton County	06	H1	G4020	309	27900		A	1618106506	4715004	+36.9083713	-094.3350340	29145	0	29145	Newton County	90.34	9.66	0.94	2.4	1.43	1.01	0.54	3.34	29145
18	129	00450383	18129	Posey	Posey County	06	H1	G4020		21780		A	1060302147	26505383	+38.0276138	-087.8686526	18129	0	18129	Posey County	96.24	3.76	1.79	0.07	0.33	0	0.41	1.15	18129
13	297	00351264	13297	Walton	Walton County	06	H1	G4020	122	12060		A	846461373	8234387	+33.7838866	-083.7318290	13297	0	13297	Walton County	77.5	22.5	17.69	0.13	1.37	0.03	1.63	1.64	13297
51	009	01480095	51009	Amherst	Amherst County	06	H1	G4020		31340		A	1227554631	12898694	+37.6293036	-079.1546672	51009	0	51009	Amherst County	76.73	23.27	17.97	0.67	0.51	0.06	0.9	3.17	51009
17	033	00424218	17033	Crawford	Crawford County	06	H1	G4020				A	1149031261	5744821	+39.0027865	-087.7606193	17033	0	17033	Crawford County	90.23	9.77	6.49	0.08	0.32	0.07	0.4	2.41	17033
13	129	00356672	13129	Gordon	Gordon County	06	H1	G4020	174	15660		A	923182601	5729235	+34.5096669	-084.8738622	13129	0	13129	Gordon County	87.89	12.11	3.79	1.27	1.11	0.15	3.88	1.9	13129
12	055	00295756	12055	Highlands	Highlands County	06	H1	G4020		42700		A	2635726544	230667884	+27.3410799	-081.3423534	12055	0	12055	Highlands County	80.77	19.23	9.66	0.19	1.42	0	5.88	2.09	12055
51	580	01789069	51580	Covington	Covington city	25	C7	G4020				F	14163842	521492	+37.7810603	-079.9854337	51580	0	51580	Covington city	82.1	17.9	13.08	0	1.16	0.2	0	3.47	51580
20	113	00485021	20113	McPherson	McPherson County	06	H1	G4020		32700		A	2326547430	6003328	+38.3958120	-097.6474893	20113	0	20113	McPherson County	95.47	4.53	1.16	0.6	0.68	0.01	0.11	1.97	20113
04	021	00025447	04021	Pinal	Pinal County	06	H1	G4020	429	38060		A	13897997152	22344374	+32.9185209	-111.3663396	4021	0	04021	Pinal County	79.89	20.11	4.37	5.05	1.65	0.32	4.54	4.19	4021
39	051	01074038	39051	Fulton	Fulton County	06	H1	G4020	534	45780		A	1050103237	4586248	+41.5972639	-084.1242667	39051	0	39051	Fulton County	93.03	6.97	0.4	0.43	0.43	0.04	3.26	2.4	39051
08	003	00198117	08003	Alamosa	Alamosa County	06	H1	G4020				A	1871643031	1670455	+37.5684423	-105.7880414	8003	0	08003	Alamosa County	86.41	13.59	0.89	3.32	1.32	0.46	4.86	2.74	8003
72	051	01804505	72051	Dorado	Dorado Municipio	13	H1	G4020	490	41980		A	59869071	79239770	+18.4743757	-066.2619727	72051	0	72051	Dorado Municipio	77.83	22.17	12.77	0	0.13	0	4.13	5.14	72051
47	041	01639738	47041	DeKalb	DeKalb County	06	H1	G4020				A	788430955	63639368	+35.9822191	-085.8335959	47041	0	47041	DeKalb County	93.63	6.37	1.81	0.31	0.27	0.06	2.34	1.58	47041
42	031	01210234	42031	Clarion	Clarion County	06	H1	G4020				A	1556156259	23331583	+41.1981594	-079.4203691	42031	0	42031	Clarion County	96.41	3.59	1.36	0.14	0.6	0.05	0.06	1.38	42031
18	031	00450345	18031	Decatur	Decatur County	06	H1	G4020	294	24700		A	964946132	1955432	+39.3059799	-085.4998310	18031	0	18031	Decatur County	96.59	3.41	0.65	0.52	1.46	0	0.11	0.68	18031
18	037	00451675	18037	Dubois	Dubois County	06	H1	G4020		27540		A	1106611837	20897444	+38.3733441	-086.8733845	18037	0	18037	Dubois County	94.5	5.5	1.34	0.28	0.71	0	2.06	1.11	18037
45	089	01248018	45089	Williamsburg	Williamsburg County	06	H1	G4020				A	2419477521	7461492	+33.6264617	-079.7164740	45089	0	45089	Williamsburg County	31.79	68.21	64.54	0.52	0.68	0	1.55	0.93	45089
51	005	01673675	51005	Alleghany	Alleghany County	06	H1	G4020				A	1156616591	8162741	+37.7879048	-080.0086690	51005	0	51005	Alleghany County	92.45	7.55	5.81	0	0.11	0	0.5	1.13	51005
28	087	00695767	28087	Lowndes	Lowndes County	06	H1	G4020	200	18060		A	1309092529	28545194	+33.4714237	-088.4397227	28087	0	28087	Lowndes County	53.42	46.58	43.79	0.14	1.02	0.02	0.28	1.34	28087
18	143	00450386	18143	Scott	Scott County	06	H1	G4020	350	42500		A	493140245	6074951	+38.6794309	-085.7518981	18143	0	18143	Scott County	97.53	2.47	0.2	0.34	0.49	0	0.16	1.28	18143
48	435	01384003	48435	Sutton	Sutton County	06	H1	G4020				A	3765674775	1277066	+30.5221852	-100.5133594	48435	0	48435	Sutton County	62.63	37.37	0.08	0.37	0	0.16	36.77	0	48435
29	043	00758476	29043	Christian	Christian County	06	H1	G4020		44180		A	1457099562	3049206	+36.9697388	-093.1876139	29043	0	29043	Christian County	95.28	4.72	0.83	0.47	0.57	0.02	0.42	2.43	29043
28	073	00695760	28073	Lamar	Lamar County	06	H1	G4020	279	25620		A	1286109795	8871408	+31.1975865	-089.5063691	28073	0	28073	Lamar County	76.44	23.56	20.08	0.08	1.29	0	0.33	1.77	28073
18	137	00450385	18137	Ripley	Ripley County	06	H1	G4020				A	1156231104	4243112	+39.1002257	-085.2604937	18137	0	18137	Ripley County	97.26	2.74	0.39	0.29	0.97	0	0.17	0.92	18137
38	057	01034233	38057	Mercer	Mercer County	06	H1	G4020				A	2700790007	180823534	+47.3071473	-101.8333279	38057	0	38057	Mercer County	92.99	7.01	0.86	2.93	0.45	0	2.46	0.31	38057
13	147	01687995	13147	Hart	Hart County	06	H1	G4020				A	601970613	63521436	+34.3487328	-082.9632900	13147	0	13147	Hart County	77.41	22.59	19.39	0.02	0.99	0	0.58	1.61	13147
48	157	01383864	48157	Fort Bend	Fort Bend County	06	H1	G4020	288	26420		A	2231836834	60950681	+29.5266017	-095.7710149	48157	0	48157	Fort Bend County	51.73	48.27	20.53	0.34	20.19	0.05	4.34	2.82	48157
55	127	01581123	55127	Walworth	Walworth County	06	H1	G4020	376	48580		A	1438448435	54928965	+42.6681095	-088.5417306	55127	0	55127	Walworth County	93.21	6.79	0.95	0.34	0.95	0.05	2.1	2.39	55127
32	021	00858644	32021	Mineral	Mineral County	06	H1	G4020				A	9715777470	155864513	+38.5166470	-118.4162794	32021	0	32021	Mineral County	68.16	31.84	5.13	20.56	1.28	0	1.82	3.05	32021
36	103	00974149	36103	Suffolk	Suffolk County	06	H1	G4020	408	35620	35004	A	2359930478	3786764809	+40.9435540	-072.6922183	36103	0	36103	Suffolk County	80.65	19.35	7.82	0.28	3.92	0.03	5.02	2.28	36103
18	161	00450395	18161	Union	Union County	06	H1	G4020	178	17140		A	417480470	10326625	+39.6231109	-084.9251523	18161	0	18161	Union County	96.98	3.02	0.21	0	2.04	0	0.06	0.72	18161
48	367	01383969	48367	Parker	Parker County	06	H1	G4020	206	19100	23104	A	2340624021	16510094	+32.7770964	-097.8059049	48367	0	48367	Parker County	93.2	6.8	1.33	0.94	0.57	0.06	1.51	2.39	48367
38	003	01034225	38003	Barnes	Barnes County	06	H1	G4020				A	3863118053	56580900	+46.9425500	-098.0701946	38003	0	38003	Barnes County	93.84	6.16	2.23	1.71	1.02	0.07	0.15	0.99	38003
27	143	00659516	27143	Sibley	Sibley County	06	H1	G4020				A	1525073958	30338002	+44.5757343	-094.2301232	27143	0	27143	Sibley County	95.35	4.65	1.05	0.29	0.72	0.03	1.81	0.75	27143
13	013	00356976	13013	Barrow	Barrow County	06	H1	G4020	122	12060		A	417082919	4909580	+33.9920094	-083.7123025	13013	0	13013	Barrow County	78.84	21.16	11.82	0.2	3.71	0.01	2.97	2.46	13013
40	115	01101845	40115	Ottawa	Ottawa County	06	H1	G4020	309	33060		A	1219410534	35714103	+36.8357635	-094.8026814	40115	0	40115	Ottawa County	67.55	32.45	1.12	18.11	0.74	0.68	2.14	9.66	40115
42	033	01209175	42033	Clearfield	Clearfield County	06	H1	G4020	524	20180		A	2966379119	23934013	+41.0068618	-078.4777237	42033	0	42033	Clearfield County	94.66	5.34	2.88	0.24	0.5	0	0.28	1.43	42033
26	037	01622961	26037	Clinton	Clinton County	06	H1	G4020		29620		A	1466836593	21279015	+42.9504550	-084.5916949	26037	0	26037	Clinton County	93.58	6.42	1.84	0.16	1.51	0	0.44	2.47	26037
72	133	01804547	72133	Santa Isabel	Santa Isabel Municipio	13	H1	G4020	434	42180		A	88150116	111135065	+17.9529217	-066.3875885	72133	0	72133	Santa Isabel Municipio	58.01	41.99	37.33	0.22	0	0	3.31	1.13	72133
28	003	00711755	28003	Alcorn	Alcorn County	06	H1	G4020	539	18420		A	1036110409	3408033	+34.8865689	-088.5811091	28003	0	28003	Alcorn County	84.44	15.56	12.11	0.19	0.3	0	1.18	1.77	28003
28	071	00695759	28071	Lafayette	Lafayette County	06	H1	G4020		37060		A	1636088509	123105438	+34.3530780	-089.4853847	28071	0	28071	Lafayette County	71.42	28.58	23.62	0.25	2.08	0.04	1.49	1.11	28071
17	115	00424256	17115	Macon	Macon County	06	H1	G4020		19500		A	1503684112	13406665	+39.8602372	-088.9615288	17115	0	17115	Macon County	77.85	22.15	14.84	0.24	1.01	0.02	0.52	5.53	17115
17	055	00424229	17055	Franklin	Franklin County	06	H1	G4020				A	1059109158	58397116	+37.9918516	-088.9263215	17055	0	17055	Franklin County	96.9	3.1	0.86	0.24	0.53	0.07	0.34	1.06	17055
27	109	00659500	27109	Olmsted	Olmsted County	06	H1	G4020	462	40340		A	1692589218	3226186	+43.9994993	-092.4100977	27109	0	27109	Olmsted County	83.73	16.27	6.18	0.36	5.83	0.08	0.98	2.84	27109
01	097	00161575	01097	Mobile	Mobile County	06	H1	G4020	380	33660		A	3184064139	1074011171	+30.6845725	-088.1965682	1097	0	01097	Mobile County	58.61	41.39	35.75	0.77	1.91	0.01	1.1	1.84	1097
01	057	00161554	01057	Fayette	Fayette County	06	H1	G4020				A	1625693254	4330881	+33.7161568	-087.7642923	1057	0	01057	Fayette County	85.29	14.71	11.81	0	0.47	0.04	0	2.38	1057
01	017	00161534	01017	Chambers	Chambers County	06	H1	G4020	122	29300		A	1545085601	16971700	+32.9155039	-085.3940321	1017	0	01017	Chambers County	57.7	42.3	39.56	0.33	1.12	0	0.27	1.02	1017
18	047	00450352	18047	Franklin	Franklin County	06	H1	G4020	178	17140		A	995658281	17155846	+39.4097620	-085.0669641	18047	0	18047	Franklin County	97.48	2.52	0.14	0.03	0.9	0	0.14	1.32	18047
37	159	01008583	37159	Rowan	Rowan County	06	H1	G4020	172	16740		A	1325058763	31968195	+35.6413550	-080.5217214	37159	0	37159	Rowan County	76.69	23.31	16.16	0.37	0.88	0.02	3.46	2.42	37159
27	067	00659479	27067	Kandiyohi	Kandiyohi County	06	H1	G4020		48820		A	2065187146	168286642	+45.1527137	-095.0049812	27067	0	27067	Kandiyohi County	88.3	11.7	5.33	0.33	1.04	0	3.21	1.78	27067
48	149	01383860	48149	Fayette	Fayette County	06	H1	G4020				A	2460316903	25574662	+29.8778861	-096.9212309	48149	0	48149	Fayette County	90.18	9.82	6.54	0.04	0.5	0	1.98	0.76	48149
46	081	01266996	46081	Lawrence	Lawrence County	06	H1	G4020	452	43940		A	2072127354	667509	+44.3485137	-103.8063624	46081	0	46081	Lawrence County	93.15	6.85	0.9	2.28	1	0.13	0.23	2.31	46081
27	133	00659512	27133	Rock	Rock County	06	H1	G4020				A	1249562287	698231	+43.6695866	-096.2632376	27133	0	27133	Rock County	96.41	3.59	0.93	0.34	1.06	0	0.23	1.03	27133
22	061	00558077	22061	Lincoln	Lincoln Parish	15	H1	G4020	384	40820		A	1221532395	1897706	+32.6018231	-092.6623026	22061	0	22061	Lincoln Parish	54.24	45.76	40.86	0.25	1.67	0	1.84	1.15	22061
48	203	01383887	48203	Harrison	Harrison County	06	H1	G4020		30980		A	2331141022	40649337	+32.5479914	-094.3744344	48203	0	48203	Harrison County	74.65	25.35	20.67	0.31	0.79	0.02	1.53	2.03	48203
40	131	01101853	40131	Rogers	Rogers County	06	H1	G4020	538	46140		A	1750176503	92946097	+36.3777941	-095.6013835	40131	0	40131	Rogers County	74.65	25.35	1.03	12.66	1.43	0.07	1.1	9.06	40131
29	019	00758464	29019	Boone	Boone County	06	H1	G4020	190	17860		A	1775575888	14220423	+38.9898614	-092.3102022	29019	0	29019	Boone County	81.19	18.81	8.98	0.34	4.44	0.09	0.95	4.02	29019
08	117	00198174	08117	Summit	Summit County	06	H1	G4020		14720		A	1575563237	28310936	+39.6210227	-106.1375545	8117	0	08117	Summit County	91.29	8.71	1.12	0.36	0.58	0.26	4.5	1.89	8117
20	035	00484987	20035	Cowley	Cowley County	06	H1	G4020	556	49060		A	2915648171	17322935	+37.2345068	-096.8372468	20035	0	20035	Cowley County	88	12	3.28	1.49	1.61	0.12	1.14	4.37	20035
05	071	00066863	05071	Johnson	Johnson County	06	H1	G4020				A	1711970418	59529094	+35.5733586	-093.4663223	5071	0	05071	Johnson County	91.22	8.78	1.6	0.24	2.06	0.14	2.19	2.56	5071
28	143	00695792	28143	Tunica	Tunica County	06	H1	G4020	368	32820		A	1176191638	57012297	+34.6522011	-090.3717697	28143	0	28143	Tunica County	19.13	80.87	78.47	0	1.4	0	0.25	0.74	28143
18	005	00451683	18005	Bartholomew	Bartholomew County	06	H1	G4020	294	18020		A	1053968848	6715105	+39.2058430	-085.8979988	18005	0	18005	Bartholomew County	85.23	14.77	1.88	0.22	7.4	0.05	2.63	2.59	18005
13	223	00349912	13223	Paulding	Paulding County	06	H1	G4020	122	12060		A	808983871	5212122	+33.9210299	-084.8671693	13223	0	13223	Paulding County	74.96	25.04	19.15	0.25	0.98	0.04	1.34	3.28	13223
47	141	01639783	47141	Putnam	Putnam County	06	H1	G4020		18260		A	1038860592	3777708	+36.1409404	-085.4961801	47141	0	47141	Putnam County	93.3	6.7	2.22	0.34	1.3	0	0.9	1.94	47141
72	123	01804542	72123	Salinas	Salinas Municipio	13	H1	G4020	490	17640		A	179755401	115816412	+17.9714853	-066.2622515	72123	0	72123	Salinas Municipio	57.37	42.63	38.45	0.08	0.18	0	3.25	0.67	72123
72	103	01804532	72103	Naguabo	Naguabo Municipio	13	H1	G4020	490	41980		A	133799721	53351779	+18.2110697	-065.7357490	72103	0	72103	Naguabo Municipio	69.39	30.61	3.66	0	0.36	0	24.77	1.82	72103
29	037	00758473	29037	Cass	Cass County	06	H1	G4020	312	28140		A	1804223313	14963188	+38.6464737	-094.3545467	29037	0	29037	Cass County	91.24	8.76	4.09	0.58	0.77	0.14	0.67	2.51	29037
48	477	01384024	48477	Washington	Washington County	06	H1	G4020	288	14780		A	1564855485	45471320	+30.2150752	-096.4102717	48477	0	48477	Washington County	78.4	21.6	16.51	0.25	1.66	0.11	1.25	1.83	48477
37	051	01026124	37051	Cumberland	Cumberland County	06	H1	G4020	246	22180		A	1690112815	15336702	+35.0501921	-078.8287187	37051	0	37051	Cumberland County	49.99	50.01	37.03	1.47	2.48	0.31	2.78	5.94	37051
05	129	00069180	05129	Searcy	Searcy County	06	H1	G4020				A	1724501452	6461828	+35.8963868	-092.6958884	5129	0	05129	Searcy County	93.25	6.75	0.61	2.78	0.7	0	0.47	2.2	5129
37	153	01008581	37153	Richmond	Richmond County	06	H1	G4020		40460		A	1226849523	15575098	+35.0046360	-079.7556946	37153	0	37153	Richmond County	61.75	38.25	31.88	2.39	0.97	0.05	1.05	1.91	37153
27	161	00659525	27161	Waseca	Waseca County	06	H1	G4020				A	1096505122	24893714	+44.0184598	-093.5898443	27161	0	27161	Waseca County	92.9	7.1	2.37	0.7	0.6	0.02	1.68	1.73	27161
17	023	00424213	17023	Clark	Clark County	06	H1	G4020				A	1298554904	8771353	+39.3323343	-087.7916832	17023	0	17023	Clark County	96.84	3.16	0.68	0.06	0.62	0	0.59	1.2	17023
45	015	01247985	45015	Berkeley	Berkeley County	06	H1	G4020		16700		A	2858362692	337375088	+33.2077000	-079.9536554	45015	0	45015	Berkeley County	66.61	33.39	24.02	0.44	2.22	0.09	3.13	3.49	45015
39	155	01074089	39155	Trumbull	Trumbull County	06	H1	G4020	566	49660		A	1600873954	47856112	+41.3063744	-080.7703998	39155	0	39155	Trumbull County	88.53	11.47	8.22	0.11	0.52	0.03	0.13	2.47	39155
42	019	01213661	42019	Butler	Butler County	06	H1	G4020	430	38300		A	2044759924	15994811	+40.9138467	-079.9189776	42019	0	42019	Butler County	95.83	4.17	0.97	0.04	1.25	0.01	0.21	1.68	42019
51	029	01501502	51029	Buckingham	Buckingham County	06	H1	G4020				A	1501215440	9911855	+37.5739280	-078.5291687	51029	0	51029	Buckingham County	61.59	38.41	34.5	0.69	0.16	0	1.56	1.5	51029
37	025	01008540	37025	Cabarrus	Cabarrus County	06	H1	G4020	172	16740		A	935587407	6985702	+35.3883455	-080.5527284	37025	0	37025	Cabarrus County	70.54	29.46	17.99	0.33	3.73	0.1	4.64	2.67	37025
29	225	00758565	29225	Webster	Webster County	06	H1	G4020		44180		A	1534731572	3109281	+37.2808043	-092.8760795	29225	0	29225	Webster County	95.51	4.49	1.01	0.51	0.38	0.21	0.53	1.84	29225
12	093	00295760	12093	Okeechobee	Okeechobee County	06	H1	G4020		36380		A	1992126184	317924583	+27.3855924	-080.8873884	12093	0	12093	Okeechobee County	85.4	14.6	8.3	0.46	0.96	0.29	2.58	2.01	12093
19	013	00465196	19013	Black Hawk	Black Hawk County	06	H1	G4020		47940		A	1465303205	17928724	+42.4711317	-092.3076003	19013	0	19013	Black Hawk County	83.71	16.29	9.47	0.42	2.38	0.27	1.47	2.3	19013
39	131	01074078	39131	Pike	Pike County	06	H1	G4020				A	1140325072	9566957	+39.0713413	-083.0529107	39131	0	39131	Pike County	95.51	4.49	1.67	0.54	0.08	0	0.06	2.14	39131
31	099	00835871	31099	Kearney	Kearney County	06	H1	G4020		28260		A	1337063561	274634	+40.5091198	-098.9476019	31099	0	31099	Kearney County	96.71	3.29	0.11	0.78	0.49	0	0.41	1.5	31099
31	087	00835865	31087	Hitchcock	Hitchcock County	06	H1	G4020				A	1838742669	22103381	+40.1768964	-101.0442170	31087	0	31087	Hitchcock County	99.54	0.46	0.07	0.11	0	0	0.04	0.25	31087
10	003	00217270	10003	New Castle	New Castle County	06	H1	G4020	428	37980	48864	A	1104206946	175316802	+39.5759152	-075.6441324	10003	0	10003	New Castle County	64.22	35.78	25.17	0.3	5.52	0.03	2.14	2.62	10003
17	161	00424282	17161	Rock Island	Rock Island County	06	H1	G4020	209	19340		A	1107209787	61633885	+41.4684205	-090.5721252	17161	0	17161	Rock Island County	80.21	19.79	10.4	0.4	2.54	0.04	2.74	3.66	17161
05	133	00069182	05133	Sevier	Sevier County	06	H1	G4020				A	1459650889	45919661	+33.9948773	-094.2432792	5133	0	05133	Sevier County	62.9	37.1	4.84	2.31	0.44	0.47	27.3	1.73	5133
18	017	00450339	18017	Cass	Cass County	06	H1	G4020		30900		A	1067448391	7002041	+40.7537986	-086.3551685	18017	0	18017	Cass County	84.11	15.89	1.16	0.49	1.39	0.02	10.13	2.7	18017
16	077	00394951	16077	Power	Power County	06	H1	G4020		38540		A	3635892401	99205466	+42.6941260	-112.8444070	16077	0	16077	Power County	84.06	15.94	0.08	5.85	0	0.04	9.8	0.17	16077
36	109	00974152	36109	Tompkins	Tompkins County	06	H1	G4020	296	27060		A	1229316849	43785776	+42.4530063	-076.4734835	36109	0	36109	Tompkins County	80.24	19.76	3.76	0.22	9.71	0.06	1.62	4.4	36109
05	069	00066862	05069	Jefferson	Jefferson County	06	H1	G4020	340	38220		A	2259419628	113071689	+34.2772390	-091.9296730	5069	0	05069	Jefferson County	39.66	60.34	56.53	0.28	0.95	0.13	1.27	1.18	5069
48	223	01383897	48223	Hopkins	Hopkins County	06	H1	G4020		44860		A	1987636011	65632971	+33.1489673	-095.5654337	48223	0	48223	Hopkins County	84.52	15.48	7.09	0.31	0.67	0.12	5.29	2.01	48223
18	107	00450374	18107	Montgomery	Montgomery County	06	H1	G4020	294	18820		A	1307030255	2067987	+40.0402962	-086.8927145	18107	0	18107	Montgomery County	95.29	4.71	0.72	0.17	0.82	0.03	0.59	2.38	18107
48	029	01383800	48029	Bexar	Bexar County	06	H1	G4020	484	41700		A	3212413223	40802184	+29.4486708	-098.5201465	48029	0	48029	Bexar County	79.36	20.64	7.67	0.72	2.85	0.12	5.91	3.38	48029
47	089	01639759	47089	Jefferson	Jefferson County	06	H1	G4020	315	34100		A	712435044	101640417	+36.0483379	-083.4411426	47089	0	47089	Jefferson County	95.39	4.61	1.7	0.13	0.64	0.04	0.3	1.81	47089
40	097	01101833	40097	Mayes	Mayes County	06	H1	G4020				A	1697465421	72894996	+36.3038040	-095.2356382	40097	0	40097	Mayes County	66.52	33.48	0.54	17.85	0.43	0.35	0.53	13.78	40097
18	051	00450354	18051	Gibson	Gibson County	06	H1	G4020				A	1262317070	30903211	+38.3173981	-087.5805231	18051	0	18051	Gibson County	94.68	5.32	2.2	0.05	0.42	0	0.44	2.21	18051
31	105	00835874	31105	Kimball	Kimball County	06	H1	G4020				A	2465517096	1448446	+41.1992736	-103.7031528	31105	0	31105	Kimball County	94.22	5.78	0.08	1.16	0.33	0	0.14	4.07	31105
11	001	01702382	11001	District of Columbia	District of Columbia	00	H6	G4020	548	47900	47894	F	158316124	18709762	+38.9042474	-077.0165167	11001	0	11001	District of Columbia	41.27	58.73	46.31	0.3	3.98	0.05	4.98	3.1	11001
28	019	00695734	28019	Choctaw	Choctaw County	06	H1	G4020				A	1083124493	4295928	+33.3459638	-089.2513319	28019	0	28019	Choctaw County	67.79	32.21	31	0.41	0.02	0.1	0.16	0.52	28019
29	079	00758494	29079	Grundy	Grundy County	06	H1	G4020				A	1127403258	7116081	+40.1125409	-093.5650538	29079	0	29079	Grundy County	95.99	4.01	0.28	0.59	0.64	0.05	0.28	2.17	29079
17	031	01784766	17031	Cook	Cook County	06	H1	G4020	176	16980	16984	A	2447350649	1786331385	+41.8942937	-087.6454546	17031	0	17031	Cook County	56.68	43.32	23.42	0.29	7.3	0.04	9.62	2.66	17031
45	047	01248003	45047	Greenwood	Greenwood County	06	H1	G4020	273	24940		A	1180009081	21260069	+34.1557959	-082.1278759	45047	0	45047	Greenwood County	64.35	35.65	31.68	0.08	1.03	0	0.93	1.94	45047
20	059	00484998	20059	Franklin	Franklin County	06	H1	G4020	312	36840		A	1480882204	13893465	+38.5580187	-095.2789618	20059	0	20059	Franklin County	93.38	6.62	0.93	0.56	0.38	0.03	1.31	3.41	20059
47	075	01639753	47075	Haywood	Haywood County	06	H1	G4020	297	15140		A	1380741528	2472509	+35.5866782	-089.2826913	47075	0	47075	Haywood County	46.77	53.23	50.79	0	0.05	0.03	1.35	1.02	47075
28	139	00695790	28139	Tippah	Tippah County	06	H1	G4020				A	1185754676	5522228	+34.7636183	-088.9188185	28139	0	28139	Tippah County	77.4	22.6	16.74	0.07	0.29	0.05	3.77	1.68	28139
29	163	00758536	29163	Pike	Pike County	06	H1	G4020				A	1736428525	36976721	+39.3399592	-091.1716071	29163	0	29163	Pike County	88.98	11.02	7.25	0.3	0.35	0.08	0.82	2.22	29163
48	143	01383857	48143	Erath	Erath County	06	H1	G4020		44500		A	2805419702	17166728	+32.2366609	-098.2205073	48143	0	48143	Erath County	88.87	11.13	1.91	1.62	0.93	0.2	4.61	1.85	48143
13	137	00351383	13137	Habersham	Habersham County	06	H1	G4020	122	18460		A	717083984	5669790	+34.6343924	-083.5258749	13137	0	13137	Habersham County	86.12	13.88	3.22	0.1	1.94	0.49	5.71	2.42	13137
54	061	01550037	54061	Monongalia	Monongalia County	06	H1	G4020	390	34060		A	932632923	14991505	+39.6336448	-080.0590736	54061	0	54061	Monongalia County	89.5	10.5	3.58	0.08	3.45	0	0.7	2.68	54061
39	033	01074029	39033	Crawford	Crawford County	06	H1	G4020	360	15340		A	1040619652	2359514	+40.8485244	-082.9247827	39033	0	39033	Crawford County	96.58	3.42	1.02	0.09	0.53	0.05	0.29	1.44	39033
09	011	00212799	09011	New London	New London County	06	H4	G4020	278	35980		N	1722511318	276863144	+41.4726517	-072.1086339	9011	0	09011	New London County	80.74	19.26	5.81	0.62	4.15	0.03	3.31	5.34	9011
39	059	01074042	39059	Guernsey	Guernsey County	06	H1	G4020	198	15740		A	1352631217	15666081	+40.0566648	-081.4978750	39059	0	39059	Guernsey County	94.97	5.03	1.14	0.28	0.44	0	0.78	2.4	39059
26	015	01622950	26015	Barry	Barry County	06	H1	G4020				A	1432533250	61999499	+42.5828109	-085.3145503	26015	0	26015	Barry County	96.35	3.65	0.69	0.37	0.6	0.01	0.6	1.39	26015
37	169	01008586	37169	Stokes	Stokes County	06	H1	G4020	268	49180		A	1163797562	17578802	+36.3937966	-080.2699209	37169	0	37169	Stokes County	93.03	6.97	4.17	0.42	0.36	0	0.64	1.38	37169
19	039	00465209	19039	Clarke	Clarke County	06	H1	G4020				A	1116573604	1524746	+41.0297257	-093.7852594	19039	0	19039	Clarke County	95.58	4.42	0.06	0.43	0.74	0	1.3	1.89	19039
39	161	01074092	39161	Van Wert	Van Wert County	06	H1	G4020	338	46780		A	1059692855	3287921	+40.8555203	-084.5857751	39161	0	39161	Van Wert County	96.31	3.69	1.31	0.23	0.29	0	0.56	1.3	39161
19	001	00465190	19001	Adair	Adair County	06	H1	G4020				A	1474404201	2597996	+41.3285283	-094.4781643	19001	0	19001	Adair County	97.54	2.46	0.55	0	0.68	0	0.18	1.04	19001
27	139	00659514	27139	Scott	Scott County	06	H1	G4020	378	33460		A	922742777	31378277	+44.6518050	-093.5337311	27139	0	27139	Scott County	83.96	16.04	4.27	0.5	6.09	0.01	2.3	2.87	27139
39	129	01074077	39129	Pickaway	Pickaway County	06	H1	G4020	198	18140		A	1298175095	13790234	+39.6489470	-083.0528267	39129	0	39129	Pickaway County	93.23	6.77	3.56	0.28	0.64	0	0.41	1.88	39129
47	099	01639764	47099	Lawrence	Lawrence County	06	H1	G4020	400	29980		A	1598359119	2218403	+35.2204764	-087.3965460	47099	0	47099	Lawrence County	95.22	4.78	1.67	0.34	0.52	0.18	0.51	1.56	47099
26	009	01622947	26009	Antrim	Antrim County	06	H1	G4020				A	1232002675	326536774	+45.0054553	-085.1756390	26009	0	26009	Antrim County	96.06	3.94	0.44	0.78	0.35	0	0.83	1.53	26009
45	069	01248011	45069	Marlboro	Marlboro County	06	H1	G4020		13500		A	1242867261	14489019	+34.6016700	-079.6794351	45069	0	45069	Marlboro County	41.52	58.48	50.5	2.96	0.43	0	0.5	4.08	45069
16	009	00395190	16009	Benewah	Benewah County	06	H1	G4020				A	2012242914	18803193	+47.2184513	-116.6335414	16009	0	16009	Benewah County	86.63	13.37	0.07	9.33	0.32	0.78	0.15	2.72	16009
31	127	00835885	31127	Nemaha	Nemaha County	06	H1	G4020				A	1055100613	5769944	+40.3873891	-095.8527214	31127	0	31127	Nemaha County	95.86	4.14	1.51	0.54	0.76	0.03	0.59	0.72	31127
37	031	01026337	37031	Carteret	Carteret County	06	H1	G4020	404	33980		A	1314689449	2131061128	+34.8583428	-076.5358602	37031	0	37031	Carteret County	89.9	10.1	5.34	0.33	1.17	0.06	0.47	2.74	37031
26	075	01622980	26075	Jackson	Jackson County	06	H1	G4020		27100		A	1817904856	55933446	+42.2484738	-084.4208679	26075	0	26075	Jackson County	87.31	12.69	7.79	0.36	0.83	0.02	0.54	3.16	26075
48	091	01383831	48091	Comal	Comal County	06	H1	G4020	484	41700		A	1449171061	39766953	+29.8123773	-098.2581288	48091	0	48091	Comal County	90.89	9.11	2.05	0.27	1.13	0.03	3.29	2.35	48091
45	009	01247982	45009	Bamberg	Bamberg County	06	H1	G4020				A	1018815104	5686290	+33.2030211	-081.0531607	45009	0	45009	Bamberg County	36.43	63.57	61.12	0.43	0.35	0	1.17	0.51	45009
37	005	01008533	37005	Alleghany	Alleghany County	06	H1	G4020				A	608220280	3687222	+36.4893563	-081.1322987	37005	0	37005	Alleghany County	95.39	4.61	2.43	0.38	0.45	0.01	0.81	0.53	37005
39	119	01074072	39119	Muskingum	Muskingum County	06	H1	G4020	198	49780		A	1721165826	20823924	+39.9660457	-081.9435064	39119	0	39119	Muskingum County	91.77	8.23	3.23	0.26	0.45	0.04	0.45	3.81	39119
28	111	00695778	28111	Perry	Perry County	06	H1	G4020	279	25620		A	1676452290	7561701	+31.1693073	-088.9887554	28111	0	28111	Perry County	79.03	20.97	19.82	0	0.15	0	0	1.01	28111
21	117	00516905	21117	Kenton	Kenton County	06	H1	G4020	178	17140		A	415150789	10405456	+38.9305031	-084.5334381	21117	0	21117	Kenton County	90.12	9.88	4.61	0.13	1.27	0.02	1.38	2.46	21117
19	037	00465208	19037	Chickasaw	Chickasaw County	06	H1	G4020				A	1306192614	3455451	+43.0597409	-092.3172101	19037	0	19037	Chickasaw County	97.87	2.13	1.07	0.17	0.12	0.04	0.26	0.47	19037
17	037	00422190	17037	DeKalb	DeKalb County	06	H1	G4020	176	16980	20994	A	1635154200	8561739	+41.8946125	-088.7689910	17037	0	17037	DeKalb County	83.98	16.02	7.91	0.1	2.28	0	3.28	2.44	17037
19	081	00465229	19081	Hancock	Hancock County	06	H1	G4020				A	1478895055	5265568	+43.0754105	-093.7436965	19081	0	19081	Hancock County	96.56	3.44	1.59	0.18	0.49	0.08	0.5	0.6	19081
38	089	01035618	38089	Stark	Stark County	06	H1	G4020		19860		A	3457408932	14023939	+46.8170312	-102.6620262	38089	0	38089	Stark County	91.22	8.78	2.01	1.33	1.25	0.33	1.11	2.76	38089
40	019	01101797	40019	Carter	Carter County	06	H1	G4020		11620		A	2129498353	29985414	+34.2518484	-097.2879273	40019	0	40019	Carter County	74.63	25.37	6.5	7.79	1.24	0.05	1.16	8.64	40019
32	023	00863599	32023	Nye	Nye County	06	H1	G4020	332	37220		A	47090939212	43207981	+37.9658636	-116.4590107	32023	0	32023	Nye County	83.05	16.95	1.91	1.77	1.68	0.53	7.5	3.56	32023
47	073	01639752	47073	Hawkins	Hawkins County	06	H1	G4020	304	28700		A	1261468092	32541837	+36.4520892	-082.9314850	47073	0	47073	Hawkins County	96.03	3.97	1.32	0.17	0.53	0.11	0.22	1.62	47073
42	057	01213671	42057	Fulton	Fulton County	06	H1	G4020				A	1133252795	1305486	+39.9107505	-078.1226171	42057	0	42057	Fulton County	96.57	3.43	1.52	0.29	0.26	0	0.24	1.11	42057
22	055	00558059	22055	Lafayette	Lafayette Parish	15	H6	G4020	318	29180		B	696257611	1149127	+30.2065065	-092.0641700	22055	0	22055	Lafayette Parish	69.36	30.64	25.95	0.26	1.87	0	0.82	1.73	22055
48	417	01383994	48417	Shackelford	Shackelford County	06	H1	G4020				A	2367989254	3268209	+32.7438198	-099.3470045	48417	0	48417	Shackelford County	95.81	4.19	0.21	0.33	0.24	0	0.94	2.46	48417
20	181	00485053	20181	Sherman	Sherman County	06	H1	G4020				A	2735193250	548248	+39.3513521	-101.7198590	20181	0	20181	Sherman County	90.8	9.2	1.92	0.83	0.93	0	3.77	1.75	20181
39	139	01074082	39139	Richland	Richland County	06	H1	G4020	360	31900		A	1282631596	12560134	+40.7741590	-082.5427812	39139	0	39139	Richland County	86.69	13.31	8.92	0.11	0.79	0.03	0.46	2.99	39139
39	021	01074023	39021	Champaign	Champaign County	06	H1	G4020	212	46500		A	1111077538	2173115	+40.1327753	-083.7676037	39021	0	39021	Champaign County	94.51	5.49	1.83	0.37	0.51	0.02	0.29	2.47	39021
33	019	00873183	33019	Sullivan	Sullivan County	06	H1	G4020		30100		A	1393091317	36932078	+43.3611883	-072.2220839	33019	0	33019	Sullivan County	96.3	3.7	0.79	0.33	0.8	0	0.09	1.68	33019
19	157	00465267	19157	Poweshiek	Poweshiek County	06	H1	G4020				A	1514945164	2961952	+41.6846421	-092.5229344	19157	0	19157	Poweshiek County	93.87	6.13	1.93	0.01	2.13	0	0.51	1.56	19157
39	169	01074096	39169	Wayne	Wayne County	06	H1	G4020	184	49300		A	1436897054	5040384	+40.8296612	-081.8871942	39169	0	39169	Wayne County	94.5	5.5	1.36	0.25	1.04	0.01	1.04	1.79	39169
40	089	01101835	40089	McCurtain	McCurtain County	06	H1	G4020				A	4793464447	133974862	+34.1170728	-094.7660863	40089	0	40089	McCurtain County	63.67	36.33	7.87	13.05	0.83	1.11	2.34	11.13	40089
13	277	00344090	13277	Tift	Tift County	06	H1	G4020		45700		A	675702087	20458524	+31.4570027	-083.5259307	13277	0	13277	Tift County	64.48	35.52	29.62	0.26	1.38	0	2.77	1.5	13277
01	095	00161574	01095	Marshall	Marshall County	06	H1	G4020		10700		A	1465531833	148495463	+34.3095637	-086.3216681	1095	0	01095	Marshall County	93.02	6.98	2.67	0.4	0.6	0.05	1.46	1.8	1095
54	057	01717890	54057	Mineral	Mineral County	06	H1	G4020		19060		A	849209714	3466312	+39.4047806	-078.9566899	54057	0	54057	Mineral County	94.75	5.25	3.4	0.01	0.43	0	0.24	1.16	54057
22	113	00559538	22113	Vermilion	Vermilion Parish	15	H1	G4020	318	29180		A	3039634850	954699331	+29.7897222	-092.2915678	22113	0	22113	Vermilion Parish	81.41	18.59	14.52	0.47	1.99	0.08	0.42	1.11	22113
05	121	00069178	05121	Randolph	Randolph County	06	H1	G4020				A	1688445990	10370823	+36.3412985	-091.0284409	5121	0	05121	Randolph County	95.18	4.82	1.09	0.72	0.12	0.32	0.69	1.89	5121
55	085	01581103	55085	Oneida	Oneida County	06	H1	G4020				A	2885102826	317602310	+45.7161762	-089.5345333	55085	0	55085	Oneida County	96.08	3.92	0.74	1.3	0.39	0.04	0.34	1.11	55085
21	151	00516919	21151	Madison	Madison County	06	H1	G4020	336	40080		A	1132745819	15290482	+37.7255107	-084.2783618	21151	0	21151	Madison County	91.35	8.65	4.11	0.38	0.89	0.28	0.56	2.43	21151
45	031	01247992	45031	Darlington	Darlington County	06	H1	G4020		22500		A	1451917179	14668340	+34.3321854	-079.9621155	45031	0	45031	Darlington County	56.61	43.39	41.1	0.24	0.37	0.03	0.03	1.63	45031
01	053	00161552	01053	Escambia	Escambia County	06	H1	G4020	426	12120		A	2448595161	20024887	+31.1222867	-087.1684097	1053	0	01053	Escambia County	62.21	37.79	32.05	3.99	0.28	0.15	0.29	1.03	1053
13	143	00350637	13143	Haralson	Haralson County	06	H1	G4020	122	12060		A	730804593	2616531	+33.7951646	-085.2200629	13143	0	13143	Haralson County	92.31	7.69	5.07	0.07	0.41	0	0.37	1.78	13143
17	041	00424222	17041	Douglas	Douglas County	06	H1	G4020				A	1079110222	1448702	+39.7660780	-088.2228656	17041	0	17041	Douglas County	95.77	4.23	0.69	0.66	0.67	0.07	0.9	1.25	17041
37	193	01008595	37193	Wilkes	Wilkes County	06	H1	G4020		35900		A	1952020337	6854041	+36.2088833	-081.1660949	37193	0	37193	Wilkes County	91.06	8.94	3.96	0.32	0.58	0.27	2.02	1.79	37193
02	110	01419971	02110	Juneau	Juneau City and Borough	03	H6	G4020		27940		C	7003406836	1426230792	+58.3729099	-134.1784454	2110	0	02110	Juneau City and Borough	68.01	31.99	0.99	10.58	6.92	0.99	1.5	11.01	2110
29	021	00758465	29021	Buchanan	Buchanan County	06	H1	G4020	312	41140		A	1057361277	17942874	+39.6603695	-094.8081728	29021	0	29021	Buchanan County	87.27	12.73	5.19	0.48	1.09	0.46	1.62	3.9	29021
01	083	00161567	01083	Limestone	Limestone County	06	H1	G4020	290	26620		A	1450296914	122310594	+34.8102387	-086.9813995	1083	0	01083	Limestone County	80.23	19.77	13.75	0.76	1.38	0.08	1.96	1.82	1083
18	065	00450359	18065	Henry	Henry County	06	H1	G4020	294	35220		A	1014957932	7652084	+39.9295911	-085.3973629	18065	0	18065	Henry County	94.62	5.38	2.56	0.26	0.4	0.05	0.57	1.54	18065
19	165	00465271	19165	Shelby	Shelby County	06	H1	G4020				A	1530110527	1486125	+41.6790143	-095.3089173	19165	0	19165	Shelby County	96.91	3.09	0.76	0.31	0.19	0	0.48	1.35	19165
19	011	00465195	19011	Benton	Benton County	06	H1	G4020	168	16300		A	1854696288	5857896	+42.0925474	-092.0576300	19011	0	19011	Benton County	96.94	3.06	0.56	0.16	0.33	0	0.7	1.31	19011
21	159	00516923	21159	Martin	Martin County	06	H1	G4020				A	594708782	2558129	+37.7967740	-082.5066231	21159	0	21159	Martin County	93.04	6.96	5.46	0.25	0.09	0.1	0.39	0.67	21159
27	025	00659458	27025	Chisago	Chisago County	06	H1	G4020	378	33460		A	1074584696	71183782	+45.5054439	-092.9038486	27025	0	27025	Chisago County	95.3	4.7	1.32	0.49	1.13	0.03	0.14	1.59	27025
42	015	01213660	42015	Bradford	Bradford County	06	H1	G4020		42380		A	2971943389	35199970	+41.7915044	-076.5021231	42015	0	42015	Bradford County	96.67	3.33	0.55	0.05	0.72	0.16	0.52	1.33	42015
29	051	00758480	29051	Cole	Cole County	06	H1	G4020		27620		A	1014104090	19106873	+38.5032331	-092.2800271	29051	0	29051	Cole County	83.96	16.04	11.71	0.39	1.56	0.01	0.24	2.13	29051
17	189	01785150	17189	Washington	Washington County	06	H1	G4020				A	1457093544	3412705	+38.3531405	-089.4171873	17189	0	17189	Washington County	96.7	3.3	0.86	0.13	0.29	0.05	0.64	1.33	17189
42	009	01209171	42009	Bedford	Bedford County	06	H1	G4020				A	2621693106	12005858	+39.9986336	-078.4947466	42009	0	42009	Bedford County	97.6	2.4	0.64	0.15	0.4	0	0.22	1	42009
05	127	00069179	05127	Scott	Scott County	06	H1	G4020				A	2312470680	14373451	+34.8588693	-094.0636413	5127	0	05127	Scott County	89.04	10.96	0.24	1.9	0.72	0	3.01	5.09	5127
42	073	01213676	42073	Lawrence	Lawrence County	06	H1	G4020	430	35260		A	925571230	11444141	+40.9927352	-080.3344455	42073	0	42073	Lawrence County	93.07	6.93	3.64	0.09	0.46	0	0.32	2.42	42073
37	003	01008532	37003	Alexander	Alexander County	06	H1	G4020		25860		A	673358184	9445988	+35.9209506	-081.1774668	37003	0	37003	Alexander County	87.66	12.34	5.84	0.37	1.05	0	3.71	1.37	37003
48	255	01383913	48255	Karnes	Karnes County	06	H1	G4020				A	1936669678	15010315	+28.9089957	-097.8522048	48255	0	48255	Karnes County	76.07	23.93	6.77	0.22	1.04	0	12	3.9	48255
47	023	01639732	47023	Chester	Chester County	06	H1	G4020	297	27180		A	740053474	575590	+35.4202530	-088.6113533	47023	0	47023	Chester County	86.06	13.94	8.93	0.03	0.45	0	2.05	2.47	47023
49	029	01448028	49029	Morgan	Morgan County	06	H1	G4020	482	36260		A	1577739411	4437369	+41.0910273	-111.5778846	49029	0	49029	Morgan County	96.45	3.55	0.77	0.09	0.57	0.33	0.69	1.1	49029
48	257	01383914	48257	Kaufman	Kaufman County	06	H1	G4020	206	19100	19124	A	2022222600	69502488	+32.5989442	-096.2883773	48257	0	48257	Kaufman County	81.35	18.65	11.84	0.36	1.28	0.06	2.6	2.5	48257
26	129	01623007	26129	Ogemaw	Ogemaw County	06	H1	G4020				A	1459466627	29641292	+44.3332801	-084.1280728	26129	0	26129	Ogemaw County	96.51	3.49	0.33	1.06	0.65	0	0.16	1.29	26129
47	087	01639758	47087	Jackson	Jackson County	06	H1	G4020		18260		A	799782676	27782759	+36.3542499	-085.6741278	47087	0	47087	Jackson County	95.68	4.32	0.34	0.15	0.04	0	1.55	2.23	47087
48	251	01383911	48251	Johnson	Johnson County	06	H1	G4020	206	19100	23104	A	1877175836	24227741	+32.3798207	-097.3649587	48251	0	48251	Johnson County	90.67	9.33	3.57	0.49	0.97	0.4	2.01	1.9	48251
13	061	00344805	13061	Clay	Clay County	06	H1	G4020				A	506093894	56546964	+31.6198309	-084.9925826	13061	0	13061	Clay County	35.78	64.22	62.39	0	1.02	0	0.58	0.24	13061
41	011	01135848	41011	Coos	Coos County	06	H1	G4020		18300		A	4133788140	544653413	+43.1859095	-124.0941335	41011	0	41011	Coos County	88.43	11.57	0.51	2.12	1.02	0.05	2.11	5.75	41011
13	015	00351604	13015	Bartow	Bartow County	06	H1	G4020	122	12060		A	1188568883	27370205	+34.2409175	-084.8381879	13015	0	13015	Bartow County	83.75	16.25	10.42	0.3	0.89	0	2.19	2.45	13015
40	111	01101843	40111	Okmulgee	Okmulgee County	06	H1	G4020	538	46140		A	1806369917	12960866	+35.6435003	-095.9659468	40111	0	40111	Okmulgee County	64.71	35.29	8.18	14.21	0.44	0.05	0.51	11.92	40111
18	049	00450353	18049	Fulton	Fulton County	06	H1	G4020				A	954133346	7439336	+41.0503837	-086.2650060	18049	0	18049	Fulton County	93.87	6.13	0.93	0.31	0.45	0.05	2.81	1.58	18049
20	091	00485010	20091	Johnson	Johnson County	06	H1	G4020	312	28140		A	1226694710	16303985	+38.8839065	-094.8223295	20091	0	20091	Johnson County	85.95	14.05	4.68	0.26	5.09	0.05	1.08	2.89	20091
27	169	00659529	27169	Winona	Winona County	06	H1	G4020		49100		A	1621791140	40051870	+43.9813526	-091.7770438	27169	0	27169	Winona County	93.55	6.45	1.28	0.37	2.64	0	0.45	1.71	27169
28	149	00695795	28149	Warren	Warren County	06	H1	G4020	298	46980		A	1524286572	77759819	+32.3560946	-090.8523838	28149	0	28149	Warren County	48.3	51.7	49.39	0.26	0.71	0.02	0.37	0.94	28149
21	051	00516872	21051	Clay	Clay County	06	H1	G4020		30940		A	1215472436	4752710	+37.1642731	-083.7154733	21051	0	21051	Clay County	93.55	6.45	3.92	0.12	0	0.04	0.71	1.65	21051
42	035	01214721	42035	Clinton	Clinton County	06	H1	G4020	558	30820		A	2299868386	23178644	+41.2395075	-077.6290090	42035	0	42035	Clinton County	96.23	3.77	1.79	0.26	0.83	0.03	0.21	0.65	42035
54	077	01558642	54077	Preston	Preston County	06	H1	G4020	390	34060		A	1680420300	6668159	+39.4690296	-079.6688649	54077	0	54077	Preston County	92.17	7.83	5.1	0.71	0.25	0.02	0.56	1.18	54077
48	473	01384022	48473	Waller	Waller County	06	H1	G4020	288	26420		A	1329431564	11827973	+30.0135901	-095.9821493	48473	0	48473	Waller County	58.06	41.94	24.91	0.87	1.02	0.05	13.54	1.55	48473
01	099	00161576	01099	Monroe	Monroe County	06	H1	G4020				A	2656469672	22609681	+31.5803324	-087.3832656	1099	0	01099	Monroe County	54.48	45.52	42.44	1.75	0.27	0.03	0.1	0.94	1099
38	097	01034221	38097	Traill	Traill County	06	H1	G4020				A	2232235426	1462184	+47.4462146	-097.1647538	38097	0	38097	Traill County	93.26	6.74	1.09	1.01	0.37	0.31	2.14	1.82	38097
13	139	01686953	13139	Hall	Hall County	06	H1	G4020	122	23580		A	1017833590	93989123	+34.3175689	-083.8184997	13139	0	13139	Hall County	85.63	14.37	7.22	0.23	1.78	0.02	3.03	2.1	13139
72	043	01804501	72043	Coamo	Coamo Municipio	13	H1	G4020	434	17620		A	202052321	38061	+18.1037997	-066.3575862	72043	0	72043	Coamo Municipio	66.48	33.52	28.96	0	0	0	4.33	0.22	72043
42	037	01213665	42037	Columbia	Columbia County	06	H1	G4020	146	14100		A	1251512004	18600496	+41.0455174	-076.4042599	42037	0	42037	Columbia County	95.13	4.87	1.79	0.12	1.12	0.03	0.7	1.11	42037
39	023	01074024	39023	Clark	Clark County	06	H1	G4020	212	44220		A	1027907500	14611224	+39.9170315	-083.7836760	39023	0	39023	Clark County	86.84	13.16	8.1	0.19	0.61	0.03	0.49	3.74	39023
48	323	01383944	48323	Maverick	Maverick County	06	H1	G4020		20580		A	3313818748	31872416	+28.7297873	-100.3166780	48323	0	48323	Maverick County	93	7	0.48	1.38	0.55	0.04	3.8	0.74	48323
31	179	00835911	31179	Wayne	Wayne County	06	H1	G4020				A	1147147000	1084590	+42.2107460	-097.1262433	31179	0	31179	Wayne County	95.35	4.65	1.45	0.15	0.46	0	0.55	2.05	31179
37	163	01026131	37163	Sampson	Sampson County	06	H1	G4020				A	2449946536	4923828	+34.9892978	-078.3712605	37163	0	37163	Sampson County	62.78	37.22	25.37	1.84	0.56	0	6.76	2.69	37163
47	127	01648579	47127	Moore	Moore County	06	H6	G4020		46100		C	334684850	3093435	+35.2888885	-086.3586840	47127	0	47127	Moore County	92.8	7.2	2.2	1.65	2.4	0	0	0.96	47127
19	185	00465281	19185	Wayne	Wayne County	06	H1	G4020				A	1360957553	4272458	+40.7399827	-093.3326126	19185	0	19185	Wayne County	97.22	2.78	0.3	0.37	0.09	0	0.45	1.57	19185
01	093	00161573	01093	Marion	Marion County	06	H1	G4020				A	1922660061	3180617	+34.1382194	-087.8815510	1093	0	01093	Marion County	92.88	7.12	3.58	0.47	0.18	0	1.19	1.7	1093
51	770	01498439	51770	Roanoke	Roanoke city	25	C7	G4020		40220		F	110129436	855753	+37.2784580	-079.9581739	51770	0	51770	Roanoke city	62.39	37.61	28.98	0.22	2.98	0.02	1.06	4.36	51770
48	037	01383804	48037	Bowie	Bowie County	06	H1	G4020		45500		A	2291969119	98398488	+33.4460648	-094.4223930	48037	0	48037	Bowie County	69.17	30.83	24.5	0.94	1.05	0.05	1.48	2.8	48037
29	127	00758517	29127	Marion	Marion County	06	H1	G4020	448	25300		A	1131623305	19113754	+39.8075383	-091.6353791	29127	0	29127	Marion County	91.56	8.44	3.74	0.43	0.65	0.11	0.31	3.21	29127
19	097	00465237	19097	Jackson	Jackson County	06	H1	G4020				A	1647344929	35129054	+42.1642256	-090.5745819	19097	0	19097	Jackson County	96.8	3.2	0.47	0.01	0.41	0.92	0.1	1.28	19097
29	177	00758543	29177	Ray	Ray County	06	H1	G4020	312	28140		A	1473619864	13412073	+39.3084005	-093.9957462	29177	0	29177	Ray County	95.84	4.16	1.35	0.52	0.19	0	0.11	1.98	29177
39	073	01074049	39073	Hocking	Hocking County	06	H1	G4020	198	18140		A	1091289821	5955974	+39.4903424	-082.4834473	39073	0	39073	Hocking County	97.02	2.98	0.77	0.04	0.22	0	0.13	1.81	39073
13	215	00357428	13215	Muscogee	Muscogee County	06	H6	G4020	194	17980		C	560718761	11696847	+32.5101970	-084.8749460	13215	0	13215	Muscogee County	43.34	56.66	46.28	0.42	2.47	0.14	2.73	4.62	13215
48	003	01383787	48003	Andrews	Andrews County	06	H1	G4020		11380		A	3886850259	957039	+32.3122581	-102.6402058	48003	0	48003	Andrews County	89.31	10.69	0.68	0	0.36	0.17	6.07	3.42	48003
39	109	01074067	39109	Miami	Miami County	06	H1	G4020	212	19430		A	1052883435	7924128	+40.0533257	-084.2284135	39109	0	39109	Miami County	93.69	6.31	2.02	0.14	1.25	0.01	0.24	2.66	39109
40	133	01101854	40133	Seminole	Seminole County	06	H1	G4020				A	1639028938	19925657	+35.1583657	-096.6028575	40133	0	40133	Seminole County	68.03	31.97	4.81	20.3	0.56	0.01	0.52	5.76	40133
45	003	01247979	45003	Aiken	Aiken County	06	H1	G4020		12260		A	2773070087	24554643	+33.5500134	-081.6329830	45003	0	45003	Aiken County	70.67	29.33	24.96	0.33	0.93	0.05	0.62	2.44	45003
51	550	01498558	51550	Chesapeake	Chesapeake city	25	C7	G4020	545	47260		F	876598055	32349712	+36.6793761	-076.3017884	51550	0	51550	Chesapeake city	61.06	38.94	30.04	0.17	3.15	0.06	1.52	3.99	51550
72	153	01804557	72153	Yauco	Yauco Municipio	13	H1	G4020	434	49500		A	175371930	1625258	+18.0856688	-066.8579009	72153	0	72153	Yauco Municipio	75.1	24.9	3.8	0.45	0.02	0	19.73	0.9	72153
56	037	01609192	56037	Sweetwater	Sweetwater County	06	H1	G4020		40540		A	27005754359	166230245	+41.6603282	-108.8756774	56037	0	56037	Sweetwater County	93.38	6.62	1.15	1.17	0.78	0.04	1.2	2.27	56037
45	059	01248009	45059	Laurens	Laurens County	06	H1	G4020	273	24860		A	1846324508	26063893	+34.4836761	-082.0054976	45059	0	45059	Laurens County	70.1	29.9	24.06	0.15	0.47	0.07	2.29	2.86	45059
25	013	00606933	25013	Hampden	Hampden County	06	H4	G4020		44140		N	1598027523	44418900	+42.1361975	-072.6356476	25013	0	25013	Hampden County	81.44	18.56	8.86	0.24	2.39	0.03	4.08	2.95	25013
48	055	01383813	48055	Caldwell	Caldwell County	06	H1	G4020		12420		A	1410354031	4946188	+29.8323986	-097.6281410	48055	0	48055	Caldwell County	80.84	19.16	6.08	0.59	1	0.13	10.01	1.36	48055
20	029	00484984	20029	Cloud	Cloud County	06	H1	G4020				A	1852726651	6859888	+39.4873286	-097.6413898	20029	0	20029	Cloud County	95.25	4.75	1.96	0.21	0.09	0	0.78	1.71	20029
20	061	00484999	20061	Geary	Geary County	06	H1	G4020		31740		A	996272886	51602808	+39.0021387	-096.7680996	20061	0	20061	Geary County	67.82	32.18	18.74	1.2	2.96	1.03	2.71	5.55	20061
27	083	00659487	27083	Lyon	Lyon County	06	H1	G4020		32140		A	1850315110	18794794	+44.4091953	-095.8472678	27083	0	27083	Lyon County	86.19	13.81	3.46	0.36	4.34	0.01	3.87	1.78	27083
47	179	01639797	47179	Washington	Washington County	06	H1	G4020	304	27740		A	845605993	8635313	+36.2956649	-082.4950374	47179	0	47179	Washington County	91.13	8.87	4.18	0.35	1.67	0	0.59	2.08	47179
45	071	01248013	45071	Newberry	Newberry County	06	H1	G4020	192	35140		A	1632452022	44011454	+34.2898805	-081.5996761	45071	0	45071	Newberry County	63.19	36.81	31.1	0.35	0.24	0	4.24	0.88	45071
29	023	00758466	29023	Butler	Butler County	06	H1	G4020		38740		A	1799408335	11193869	+36.7151802	-090.4031300	29023	0	29023	Butler County	90.4	9.6	5.55	0.56	0.76	0.07	0.2	2.47	29023
22	047	00558582	22047	Iberville	Iberville Parish	15	H1	G4020		12940		A	1602476038	88659446	+30.2706526	-091.3658718	22047	0	22047	Iberville Parish	49.61	50.39	48.24	0.08	0.04	0	0.51	1.52	22047
51	061	01480120	51061	Fauquier	Fauquier County	06	H1	G4020	548	47900	47894	A	1678296041	9665551	+38.7440956	-077.8215005	51061	0	51061	Fauquier County	86.55	13.45	7.41	0.37	1.68	0.04	0.72	3.22	51061
51	750	01498438	51750	Radford	Radford city	25	C7	G4020		13980		F	25061727	858278	+37.1201194	-080.5591473	51750	0	51750	Radford city	84.79	15.21	9.85	0.02	1.55	0.05	0.51	3.22	51750
32	005	00858643	32005	Douglas	Douglas County	06	H1	G4020	456	23820		A	1840147662	72317573	+38.9051292	-119.6090191	32005	0	32005	Douglas County	89.14	10.86	0.76	1.98	1.83	0.32	3.16	2.83	32005
18	139	00446854	18139	Rush	Rush County	06	H1	G4020				A	1057069330	838340	+39.6223616	-085.4665291	18139	0	18139	Rush County	97.19	2.81	1.68	0	0.11	0	0.16	0.86	18139
55	131	01581125	55131	Washington	Washington County	06	H1	G4020	376	33340		A	1115362166	12999404	+43.3911560	-088.2329166	55131	0	55131	Washington County	94.77	5.23	1.35	0.22	1.31	0.03	0.78	1.54	55131
29	105	00758507	29105	Laclede	Laclede County	06	H1	G4020		30060		A	1980383070	8711544	+37.6596977	-092.5948430	29105	0	29105	Laclede County	94.99	5.01	0.58	0.97	0.37	0.01	0.43	2.65	29105
05	031	00066847	05031	Craighead	Craighead County	06	H1	G4020	308	27860		A	1831531474	14330185	+35.8277285	-090.6314213	5031	0	05031	Craighead County	78.8	21.2	14.55	0.45	1.41	0.01	2.13	2.66	5031
29	195	00758550	29195	Saline	Saline County	06	H1	G4020		32180		A	1956761965	29542462	+39.1358403	-093.2041639	29195	0	29195	Saline County	86.4	13.6	5.01	0.25	0.81	1.06	3.53	2.94	29195
17	193	00424297	17193	White	White County	06	H1	G4020				A	1281999217	17833682	+38.0873259	-088.1786227	17193	0	17193	White County	97.54	2.46	0.7	0.2	0.76	0.08	0.13	0.58	17193
17	039	00426598	17039	De Witt	De Witt County	06	H1	G4020				A	1029678323	19492326	+40.1814993	-088.9018526	17039	0	17039	De Witt County	96.06	3.94	0.53	0.04	0.03	0.08	1.3	1.96	17039
32	033	00858615	32033	White Pine	White Pine County	06	H1	G4020				A	23016356483	23426584	+39.4181759	-114.9005649	32033	0	32033	White Pine County	85.1	14.9	5.9	5.56	0.9	0.12	1.34	1.07	32033
12	119	00295740	12119	Sumter	Sumter County	06	H1	G4020	422	45540		A	1442967719	58773420	+28.7154442	-082.0699524	12119	0	12119	Sumter County	89	11	7.05	0.33	0.88	0.08	1.16	1.49	12119
18	163	00450396	18163	Vanderburgh	Vanderburgh County	06	H1	G4020		21780		A	604506363	8955935	+38.0200703	-087.5861659	18163	0	18163	Vanderburgh County	85.01	14.99	9.55	0.11	1.24	0.18	1.22	2.69	18163
29	071	00758490	29071	Franklin	Franklin County	06	H1	G4020	476	41180		A	2389650757	20813427	+38.4130031	-091.0728320	29071	0	29071	Franklin County	95.99	4.01	0.72	0.2	0.5	0.01	0.59	2	29071
45	063	01244251	45063	Lexington	Lexington County	06	H1	G4020	192	17900		A	1810397035	151833121	+33.8992461	-081.2661183	45063	0	45063	Lexington County	79.12	20.88	14.83	0.3	1.87	0.07	1.37	2.44	45063
55	039	01581079	55039	Fond du Lac	Fond du Lac County	06	H1	G4020		22540		A	1863667254	119853823	+43.7547219	-088.4932840	55039	0	55039	Fond du Lac County	92.82	7.18	1.41	0.51	1.24	0.03	1.74	2.24	55039
48	369	01383970	48369	Parmer	Parmer County	06	H1	G4020				A	2281312149	11355762	+34.5321628	-102.7848533	48369	0	48369	Parmer County	86.53	13.47	1.19	0.36	0.43	0.29	5.87	5.33	48369
08	087	00198159	08087	Morgan	Morgan County	06	H1	G4020		22820		A	3316441488	34663098	+40.2631590	-103.8122102	8087	0	08087	Morgan County	88.79	11.21	3.64	0.4	0.53	0.18	3.02	3.44	8087
20	167	00485046	20167	Russell	Russell County	06	H1	G4020				A	2295402858	34126776	+38.9160397	-098.7709489	20167	0	20167	Russell County	94.52	5.48	2.3	0.89	0	0.33	0.29	1.67	20167
17	155	00424279	17155	Putnam	Putnam County	06	H1	G4020	176	36837		A	414649315	31195045	+41.1989613	-089.2983474	17155	0	17155	Putnam County	96.7	3.3	0.7	0	0.8	0	0.63	1.17	17155
47	111	01639768	47111	Macon	Macon County	06	H1	G4020	400	34980		A	795498346	246690	+36.5377572	-086.0009596	47111	0	47111	Macon County	95.61	4.39	0.18	0.43	0.47	0.16	1.17	1.98	47111
16	003	00395067	16003	Adams	Adams County	06	H1	G4020				A	3529648934	17359846	+44.8770040	-116.4616241	16003	0	16003	Adams County	95.46	4.54	0.39	1.76	0	0.2	0.24	1.95	16003
25	005	00606929	25005	Bristol	Bristol County	06	H1	G4020	148	39300		A	1432553462	357461179	+41.7485884	-071.0888940	25005	0	25005	Bristol County	84.1	15.9	4.27	0.07	2.27	0.05	6.21	3.03	25005
42	107	01213685	42107	Schuylkill	Schuylkill County	06	H1	G4020		39060		A	2016509909	10820294	+40.7036820	-076.2177878	42107	0	42107	Schuylkill County	93.67	6.33	3.18	0.22	0.49	0.01	1.03	1.4	42107
37	045	01008547	37045	Cleveland	Cleveland County	06	H1	G4020	172	43140		A	1202400603	10177696	+35.3346302	-081.5571145	37045	0	37045	Cleveland County	74.6	25.4	20.96	0.27	1.03	0.01	1.85	1.27	37045
24	021	01711211	24021	Frederick	Frederick County	06	H1	G4020	548	47900	23224	A	1710921853	17674490	+39.4701773	-077.3976358	24021	0	24021	Frederick County	80.59	19.41	9.71	0.32	4.45	0.07	1.55	3.32	24021
35	013	00929109	35013	Do├▒a Ana	Do├▒a Ana County	06	H1	G4020	238	29740		A	9863163868	17594250	+32.3499190	-106.8349684	35013	0	35013	Do├â┬▒a Ana County	87.15	12.85	1.81	1.12	1.12	0.04	6.87	1.88	35013
13	081	00351607	13081	Crisp	Crisp County	06	H1	G4020		18380		A	706236802	21409235	+31.9202675	-083.7565301	13081	0	13081	Crisp County	52.71	47.29	45.54	0	0.19	0.11	0.31	1.13	13081
05	027	00063761	05027	Columbia	Columbia County	06	H1	G4020		31620		A	1984098878	1985830	+33.2230377	-093.2328433	5027	0	05027	Columbia County	60.55	39.45	36.14	0.2	1.07	0	1.02	1.02	5027
06	095	00277312	06095	Solano	Solano County	06	H1	G4020	488	46700		A	2128527683	218619356	+38.2672255	-121.9395940	6095	0	06095	Solano County	52.61	47.39	13.93	0.5	15.44	0.93	9.13	7.47	6095
48	449	01384010	48449	Titus	Titus County	06	H1	G4020		34420		A	1051700249	50711188	+33.2145990	-094.9667825	48449	0	48449	Titus County	70.37	29.63	8.96	0.89	1.09	0.04	16.36	2.29	48449
20	009	00484974	20009	Barton	Barton County	06	H1	G4020		24460		A	2318705423	13926862	+38.4812394	-098.7678374	20009	0	20009	Barton County	93.93	6.07	1.23	1.07	0.36	0.31	1.24	1.86	20009
01	119	00161585	01119	Sumter	Sumter County	06	H1	G4020				A	2340898913	24634883	+32.5974811	-088.2000571	1119	0	01119	Sumter County	25.23	74.77	71.92	0.07	2.14	0	0.39	0.24	1119
12	117	00303665	12117	Seminole	Seminole County	06	H1	G4020	422	36740		A	801286912	93137171	+28.6900648	-081.1319751	12117	0	12117	Seminole County	75.82	24.18	11.96	0.29	4.53	0.06	4.27	3.08	12117
28	035	00695742	28035	Forrest	Forrest County	06	H1	G4020	279	25620		A	1207042883	10872917	+31.1885802	-089.2594467	28035	0	28035	Forrest County	59.35	40.65	37.16	0.22	0.85	0.04	0.26	2.12	28035
26	065	01622975	26065	Ingham	Ingham County	06	H1	G4020		29620		A	1440236312	12006106	+42.6035338	-084.3738107	26065	0	26065	Ingham County	74.34	25.66	11.68	0.39	6.75	0.04	1.51	5.29	26065
18	081	00450365	18081	Johnson	Johnson County	06	H1	G4020	294	26900		A	829870735	3563935	+39.4960920	-086.0942641	18081	0	18081	Johnson County	91.03	8.97	2.47	0.13	3.38	0.03	1.33	1.63	18081
01	121	00161586	01121	Talladega	Talladega County	06	H1	G4020	142	45180		A	1908346572	60874403	+33.3693135	-086.1759302	1121	0	01121	Talladega County	63.94	36.06	32.61	0.43	0.61	0.11	0.63	1.66	1121
19	021	00465200	19021	Buena Vista	Buena Vista County	06	H1	G4020		44740		A	1488981867	13798140	+42.7415219	-095.1414324	19021	0	19021	Buena Vista County	77.03	22.97	2.52	0.02	10.07	1.49	7.44	1.42	19021
39	041	01074033	39041	Delaware	Delaware County	06	H1	G4020	198	18140		A	1147744276	36698376	+40.2789411	-083.0074622	39041	0	39041	Delaware County	87.01	12.99	3.4	0.12	6.32	0.02	0.52	2.6	39041
37	067	01008552	37067	Forsyth	Forsyth County	06	H1	G4020	268	49180		A	1056328480	11658537	+36.1324661	-080.2569608	37067	0	37067	Forsyth County	66.08	33.92	26.22	0.4	2.35	0.09	2.41	2.46	37067
32	510	00863219	32510	Carson City	Carson City	00	C7	G4020	456	16180		F	374341372	32594082	+39.1530598	-119.7473681	32510	0	32510	Carson City	82	18	2.05	2.26	2.67	0.07	8.39	2.56	32510
19	049	00465213	19049	Dallas	Dallas County	06	H1	G4020	218	19780		A	1523686079	8569247	+41.6853205	-094.0407065	19049	0	19049	Dallas County	90.57	9.43	1.9	0.11	4.51	0.1	0.78	2.04	19049
48	065	01383818	48065	Carson	Carson County	06	H1	G4020	108	11100		A	2383397227	10026604	+35.4054961	-101.3553558	48065	0	48065	Carson County	94.14	5.86	0.8	1.61	0.37	0	1	2.08	48065
13	261	00343504	13261	Sumter	Sumter County	06	H1	G4020		11140		A	1250646286	25211441	+32.0422659	-084.2042935	13261	0	13261	Sumter County	42.7	57.3	52.26	0.02	1.36	0	2	1.66	13261
45	007	01247981	45007	Anderson	Anderson County	06	H1	G4020	273	24860		A	1848872592	108544389	+34.5212350	-082.6386029	45007	0	45007	Anderson County	79.76	20.24	15.74	0.16	0.93	0.04	1.09	2.29	45007
56	007	01605069	56007	Carbon	Carbon County	06	H1	G4020				A	20455215114	171386122	+41.7035904	-106.9331526	56007	0	56007	Carbon County	91.29	8.71	1.07	1.99	1.08	0.05	2.43	2.09	56007
30	093	01719575	30093	Silver Bow	Silver Bow County	06	H6	G4020		15580		C	1859568271	1518178	+45.8962319	-112.6600714	30093	0	30093	Silver Bow County	94.35	5.65	0.55	2.27	0.76	0.01	0.2	1.86	30093
17	177	01785076	17177	Stephenson	Stephenson County	06	H1	G4020	466	23300		A	1461392061	1350223	+42.3497262	-089.6659942	17177	0	17177	Stephenson County	85.83	14.17	9.61	0.18	0.85	0	0.39	3.14	17177
26	087	01622986	26087	Lapeer	Lapeer County	06	H1	G4020	220	19820	47664	A	1675677869	41080674	+43.0886327	-083.2243247	26087	0	26087	Lapeer County	95.59	4.41	1.26	0.3	0.57	0.03	0.63	1.62	26087
22	027	00558505	22027	Claiborne	Claiborne Parish	15	H1	G4020				A	1954908518	32473223	+32.8271597	-092.9897278	22027	0	22027	Claiborne Parish	45.54	54.46	52.01	0.29	0.14	0	0.79	1.24	22027
28	161	00695801	28161	Yalobusha	Yalobusha County	06	H1	G4020				A	1209914676	72140595	+34.0306661	-089.7038072	28161	0	28161	Yalobusha County	59.04	40.96	39.65	0.15	0.15	0	0.26	0.74	28161
72	093	01804527	72093	Maricao	Maricao Municipio	13	H1	G4020				A	94851744	12487	+18.1739559	-066.9355468	72093	0	72093	Maricao Municipio	44.43	55.57	1.51	0.28	0	0	52.91	0.87	72093
26	079	01622982	26079	Kalkaska	Kalkaska County	06	H1	G4020		45900		A	1449729130	28020186	+44.6788808	-085.0889915	26079	0	26079	Kalkaska County	95.94	4.06	0.97	0.9	0.54	0	0.04	1.62	26079
72	005	01804482	72005	Aguadilla	Aguadilla Municipio	13	H1	G4020		10380		A	94618010	101127672	+18.4801911	-067.1437616	72005	0	72005	Aguadilla Municipio	79.8	20.2	2.99	0.13	0.25	0.02	15.29	1.51	72005
22	039	00558551	22039	Evangeline	Evangeline Parish	15	H1	G4020				A	1715687375	44662183	+30.7206932	-092.4040858	22039	0	22039	Evangeline Parish	67.86	32.14	27.61	0.35	0.47	0.06	2.16	1.49	22039
19	125	00465251	19125	Marion	Marion County	06	H1	G4020	218	37800		A	1436123086	41484608	+41.3314327	-093.0938678	19125	0	19125	Marion County	95.78	4.22	1.05	0.21	1.12	0.02	0.42	1.4	19125
05	103	00069170	05103	Ouachita	Ouachita County	06	H1	G4020		15780		A	1897738453	18185713	+33.5911684	-092.8784131	5103	0	05103	Ouachita County	57	43	41.64	0.08	0.08	0	0.09	1.12	5103
39	037	01074031	39037	Darke	Darke County	06	H1	G4020	212	24820		A	1549077535	4244898	+40.1314669	-084.6211906	39037	0	39037	Darke County	97.27	2.73	0.75	0.29	0.5	0	0.28	0.92	39037
40	071	01101823	40071	Kay	Kay County	06	H1	G4020		38620		A	2381745586	65578499	+36.8148851	-097.1438616	40071	0	40071	Kay County	77.87	22.13	2.06	9.15	0.45	0	3.07	7.41	40071
41	057	01135864	41057	Tillamook	Tillamook County	06	H1	G4020				A	2855123461	595798340	+45.4558895	-123.7592988	41057	0	41057	Tillamook County	93.07	6.93	0.42	0.89	0.69	0.47	0.99	3.47	41057
13	077	00326666	13077	Coweta	Coweta County	06	H1	G4020	122	12060		A	1142364907	12680737	+33.3528965	-084.7621381	13077	0	13077	Coweta County	76.44	23.56	17.88	0.25	2.08	0.02	1.16	2.16	13077
47	017	01639729	47017	Carroll	Carroll County	06	H1	G4020				A	1547925981	6308712	+35.9657478	-088.4523791	47017	0	47017	Carroll County	86.82	13.18	10.28	0.24	0.41	0.13	0.11	2.01	47017
54	047	01689162	54047	McDowell	McDowell County	06	H1	G4020				A	1381648569	3731571	+37.3827604	-081.6582040	54047	0	54047	McDowell County	89.11	10.89	8.31	0.25	0.07	0	0.97	1.29	54047
54	033	01718426	54033	Harrison	Harrison County	06	H1	G4020		17220		A	1077456355	1318839	+39.2791820	-080.3864982	54033	0	54033	Harrison County	95.31	4.69	1.57	0	0.58	0.03	0.3	2.2	54033
37	077	01008556	37077	Granville	Granville County	06	H1	G4020	450	20500		A	1377850210	14503653	+36.2998840	-078.6576338	37077	0	37077	Granville County	61.04	38.96	30.07	0.43	0.53	0.07	3.47	4.38	37077
09	009	00212798	09009	New Haven	New Haven County	06	H4	G4020	408	35300		N	1565143226	667604268	+41.3497185	-072.9002033	9009	0	09009	New Haven County	73.31	26.69	13.51	0.19	4.04	0.02	5.67	3.25	9009
17	091	00424247	17091	Kankakee	Kankakee County	06	H1	G4020	176	28100		A	1752101352	12458978	+41.1395105	-087.8611165	17091	0	17091	Kankakee County	79.56	20.44	15.24	0.23	0.84	0.01	2.23	1.89	17091
72	009	01804484	72009	Aibonito	Aibonito Municipio	13	H1	G4020	490	41980		A	81094467	71893	+18.1307232	-066.2644602	72009	0	72009	Aibonito Municipio	75.04	24.96	14.98	0.08	0.08	0	9.07	0.75	72009
10	005	00217269	10005	Sussex	Sussex County	06	H1	G4020	480	41540		A	2424633517	674085951	+38.6732275	-075.3370237	10005	0	10005	Sussex County	82.05	17.95	12	0.35	1.23	0.11	1.95	2.32	10005
13	159	00346144	13159	Jasper	Jasper County	06	H1	G4020	122	12060		A	954167636	13100766	+33.3169807	-083.6891515	13159	0	13159	Jasper County	75.42	24.58	20.39	0.06	0.29	0	2.71	1.12	13159
29	175	00758542	29175	Randolph	Randolph County	06	H1	G4020	190	33620		A	1250217879	13254192	+39.4392486	-092.4929595	29175	0	29175	Randolph County	89.99	10.01	5.88	0.72	0.64	0.02	0.43	2.32	29175
20	015	00484977	20015	Butler	Butler County	06	H1	G4020	556	48620		A	3702922899	43565303	+37.7736487	-096.8388402	20015	0	20015	Butler County	93	7	2.51	0.74	1.26	0.05	0.17	2.28	20015
48	325	01383948	48325	Medina	Medina County	06	H1	G4020	484	41700		A	3432666210	23759762	+29.3536614	-099.1110845	48325	0	48325	Medina County	90.78	9.22	2.66	0.56	0.72	0.04	3.26	1.99	48325
45	013	01247984	45013	Beaufort	Beaufort County	06	H1	G4020		25940		A	1491928837	899873956	+32.3581120	-080.6894218	45013	0	45013	Beaufort County	74.69	25.31	17.75	0.28	1.3	0.07	3.65	2.27	45013
46	135	01266975	46135	Yankton	Yankton County	06	H1	G4020		49460		A	1349873576	28676615	+43.0066030	-097.3883614	46135	0	46135	Yankton County	92.37	7.63	1.57	3.26	0.19	0.08	0.38	2.15	46135
55	105	01581113	55105	Rock	Rock County	06	H1	G4020	357	27500		A	1860044984	20695798	+42.6698802	-089.0752844	55105	0	55105	Rock County	87.05	12.95	4.37	0.26	1.25	0.02	3.85	3.2	55105
18	023	00450342	18023	Clinton	Clinton County	06	H1	G4020	320	23140		A	1049119194	461117	+40.3059440	-086.4775665	18023	0	18023	Clinton County	91.59	8.41	0.83	0.18	0.35	0.16	6.09	0.79	18023
28	121	00695781	28121	Rankin	Rankin County	06	H1	G4020	298	27140		A	2008521126	79231033	+32.2671233	-089.9460630	28121	0	28121	Rankin County	75.57	24.43	20.78	0.17	1.16	0.03	1.04	1.26	28121
48	485	01384028	48485	Wichita	Wichita County	06	H1	G4020		48660		A	1625459967	13644166	+33.9882125	-098.7080098	48485	0	48485	Wichita County	78.97	21.03	10.35	0.99	2.36	0.08	3.85	3.4	48485
26	155	01623018	26155	Shiawassee	Shiawassee County	06	H1	G4020		29620		A	1375198270	25833316	+42.9515446	-084.1463518	26155	0	26155	Shiawassee County	96.57	3.43	0.68	0.28	0.29	0.03	0.25	1.89	26155
20	123	00485026	20123	Mitchell	Mitchell County	06	H1	G4020				A	1817632931	44979980	+39.3930256	-098.2073621	20123	0	20123	Mitchell County	97.04	2.96	0.72	0.72	0.28	0	0.13	1.12	20123
12	007	00303634	12007	Bradford	Bradford County	06	H1	G4020				A	761362121	16905200	+29.9523863	-082.1666983	12007	0	12007	Bradford County	77.24	22.76	20.3	0.37	0.61	0	0.36	1.12	12007
28	039	00695744	28039	George	George County	06	H1	G4020				A	1239816906	12838126	+30.8554305	-088.6422679	28039	0	28039	George County	88.87	11.13	8.03	0.52	0.45	0	0.87	1.27	28039
18	059	00450357	18059	Hancock	Hancock County	06	H1	G4020	294	26900		A	792425161	2769690	+39.8225286	-085.7731503	18059	0	18059	Hancock County	94.27	5.73	2.37	0.01	0.8	0	0.59	1.96	18059
51	620	01498424	51620	Franklin	Franklin city	25	C7	G4020	545	47260		F	21438217	227442	+36.6840142	-076.9413956	51620	0	51620	Franklin city	36.86	63.14	56.68	0	1.26	0	1.1	4.09	51620
48	329	01383950	48329	Midland	Midland County	06	H1	G4020	372	33260		A	2331915358	4252951	+31.8142693	-102.0024538	48329	0	48329	Midland County	82.17	17.83	6.66	0.58	2	0.05	6.07	2.48	48329
17	199	01785215	17199	Williamson	Williamson County	06	H1	G4020		16060		A	1088338913	62470509	+37.7303533	-088.9300182	17199	0	17199	Williamson County	90.73	9.27	4.28	0.23	1.17	0.03	0.99	2.56	17199
72	111	01804536	72111	Pe├▒uelas	Pe├▒uelas Municipio	13	H1	G4020	434	49500		A	115558559	60210081	+18.0266179	-066.7281249	72111	0	72111	Pe├â┬▒uelas Municipio	71.41	28.59	3.67	0	0.23	0	24.19	0.5	72111
21	091	00516892	21091	Hancock	Hancock County	06	H1	G4020		36980		A	486071470	29136422	+37.8433252	-086.7927612	21091	0	21091	Hancock County	96.1	3.9	1.57	0.09	0.57	0	0	1.66	21091
48	469	01384020	48469	Victoria	Victoria County	06	H1	G4020	544	47020		A	2284644884	17425944	+28.7963699	-096.9711977	48469	0	48469	Victoria County	87.45	12.55	5.96	0.25	1.16	0.08	2.73	2.38	48469
51	530	01498417	51530	Buena Vista	Buena Vista city	25	C7	G4020				F	16674752	219579	+37.7293448	-079.3581337	51530	0	51530	Buena Vista city	89.2	10.8	7.28	0.09	1.9	0.25	0.65	0.63	51530
18	135	00446853	18135	Randolph	Randolph County	06	H1	G4020				A	1171656774	2420288	+40.1640793	-085.0057896	18135	0	18135	Randolph County	94.93	5.07	0.59	0.14	0.11	0	1.74	2.49	18135
19	123	00465250	19123	Mahaska	Mahaska County	06	H1	G4020	218	36820		A	1478498332	6594320	+41.3307973	-092.6363661	19123	0	19123	Mahaska County	95.25	4.75	1.41	0.26	1.54	0.23	0	1.31	19123
21	059	00516876	21059	Daviess	Daviess County	06	H1	G4020		36980		A	1187227811	46825915	+37.7316710	-087.0871390	21059	0	21059	Daviess County	90.23	9.77	4.35	0.17	1.76	0.25	0.61	2.63	21059
21	197	00516945	21197	Powell	Powell County	06	H1	G4020				A	463558849	2953274	+37.8099073	-083.8313543	21197	0	21197	Powell County	96.88	3.12	0.36	0.63	0.6	0.05	0.23	1.26	21197
29	097	00758503	29097	Jasper	Jasper County	06	H1	G4020	309	27900		A	1653723325	7163887	+37.2051967	-094.3372594	29097	0	29097	Jasper County	90.37	9.63	1.9	1.47	1.14	0.13	1.47	3.52	29097
41	061	01164165	41061	Union	Union County	06	H1	G4020		29260		A	5275651490	4936782	+45.3040809	-117.9991488	41061	0	41061	Union County	91.73	8.27	0.75	1.25	1.13	1.46	0.76	2.92	41061
13	151	01671894	13151	Henry	Henry County	06	H1	G4020	122	12060		A	825449018	20273034	+33.4529466	-084.1540207	13151	0	13151	Henry County	47.87	52.13	43.93	0.07	3.34	0	1.33	3.46	13151
42	021	01213662	42021	Cambria	Cambria County	06	H1	G4020	306	27780		A	1780643391	13523237	+40.5102268	-078.7104774	42021	0	42021	Cambria County	93.53	6.47	3.47	0.05	0.44	0.03	0.37	2.12	42021
47	107	01639773	47107	McMinn	McMinn County	06	H1	G4020	174	11940		A	1113997311	5340568	+35.4244722	-084.6199488	47107	0	47107	McMinn County	92.45	7.55	3.68	0.39	0.78	0.07	0.59	2.04	47107
26	093	01622989	26093	Livingston	Livingston County	06	H1	G4020	220	19820	47664	A	1464077278	52117007	+42.6025316	-083.9117183	26093	0	26093	Livingston County	96.34	3.66	0.6	0.27	0.93	0.06	0.27	1.53	26093
40	123	01101849	40123	Pontotoc	Pontotoc County	06	H1	G4020		10220		A	1865856327	12574651	+34.7214152	-096.6917804	40123	0	40123	Pontotoc County	68.74	31.26	2.53	12.74	0.78	0.09	1.1	14.02	40123
48	457	01384014	48457	Tyler	Tyler County	06	H1	G4020				A	2394158684	29093511	+30.7692953	-094.3756561	48457	0	48457	Tyler County	84.62	15.38	10.71	0.11	0.33	0	1.89	2.34	48457
47	175	01648584	47175	Van Buren	Van Buren County	06	H1	G4020				A	708142395	2893456	+35.6992335	-085.4584092	47175	0	47175	Van Buren County	96.27	3.73	0.28	0	0	0	0.16	3.3	47175
12	031	00293656	12031	Duval	Duval County	06	H6	G4020	300	27260		C	1975244256	403564956	+30.3352449	-081.6481132	12031	0	12031	Duval County	59.77	40.23	29.61	0.25	4.62	0.06	2.07	3.62	12031
21	113	00516903	21113	Jessamine	Jessamine County	06	H1	G4020	336	30460		A	445910433	6126961	+37.8732908	-084.5839603	21113	0	21113	Jessamine County	91.32	8.68	4.61	0.29	1.44	0.02	0.65	1.66	21113
46	079	01265776	46079	Lake	Lake County	06	H1	G4020				A	1457879899	31783045	+44.0284497	-097.1232229	46079	0	46079	Lake County	93.81	6.19	0.41	1.38	1.64	0.07	0.31	2.37	46079
39	057	01074041	39057	Greene	Greene County	06	H1	G4020	212	19430		A	1071111594	6802048	+39.6874785	-083.8948943	39057	0	39057	Greene County	85.81	14.19	6.92	0.12	2.94	0.06	0.63	3.53	39057
35	028	01702366	35028	Los Alamos	Los Alamos County	06	H1	G4020	106	31060		A	282626748	208105	+35.8700469	-106.3079679	35028	0	35028	Los Alamos County	85.52	14.48	0.57	1.06	4.97	0	2.83	5.04	35028
01	003	00161527	01003	Baldwin	Baldwin County	06	H1	G4020	380	19300		A	4117656199	1132956041	+30.6592183	-087.7460666	1003	0	01003	Baldwin County	86.21	13.79	9.26	0.77	0.93	0	1.14	1.69	1003
19	007	00465193	19007	Appanoose	Appanoose County	06	H1	G4020				A	1287973257	49093607	+40.7442491	-092.8730649	19007	0	19007	Appanoose County	96.96	3.04	0.71	0.19	0.47	0	0.13	1.53	19007
36	049	00974123	36049	Lewis	Lewis County	06	H1	G4020				A	3301307189	39612949	+43.7826811	-075.4441402	36049	0	36049	Lewis County	96.81	3.19	0.7	0.29	0.53	0.09	0.64	0.94	36049
18	077	00450363	18077	Jefferson	Jefferson County	06	H1	G4020		31500		A	934053824	6143080	+38.7836039	-085.4400900	18077	0	18077	Jefferson County	94.51	5.49	2.11	0.21	0.89	0	1.05	1.23	18077
51	019	01674818	51019	Bedford	Bedford County	06	H1	G4020		31340		A	1968660755	42062887	+37.3122568	-079.5272234	51019	0	51019	Bedford County	89.43	10.57	6.87	0.05	1.2	0.01	0.36	2.07	51019
31	011	00835828	31011	Boone	Boone County	06	H1	G4020				A	1778138686	1745891	+41.7039345	-098.0704764	31011	0	31011	Boone County	98.41	1.59	0.32	0.11	0.55	0.06	0.04	0.51	31011
42	131	01209192	42131	Wyoming	Wyoming County	06	H1	G4020		42540		A	1029198657	20028557	+41.5251726	-076.0087310	42131	0	42131	Wyoming County	97.1	2.9	1.09	0.13	0.22	0	0.11	1.35	42131
37	107	01008568	37107	Lenoir	Lenoir County	06	H1	G4020	272	28820		A	1033630013	5900299	+35.2400662	-077.6355141	37107	0	37107	Lenoir County	54.98	45.02	39.12	0.21	0.49	0.05	1.36	3.79	37107
18	167	00450398	18167	Vigo	Vigo County	06	H1	G4020		45460		A	1045344987	17716575	+39.4291426	-087.3903754	18167	0	18167	Vigo County	87.11	12.89	6.73	0.17	1.85	0.07	0.75	3.33	18167
18	039	00450348	18039	Elkhart	Elkhart County	06	H1	G4020	515	21140		A	1199580232	12457801	+41.6006928	-085.8639864	18039	0	18039	Elkhart County	87.28	12.72	5.43	0.23	1.05	0.09	2.78	3.14	18039
48	303	01383937	48303	Lubbock	Lubbock County	06	H1	G4020	352	31180		A	2319597749	13210797	+33.6114688	-101.8199438	48303	0	48303	Lubbock County	82.09	17.91	6.98	1.02	2.21	0.1	4.72	2.86	48303
27	093	00659492	27093	Meeker	Meeker County	06	H1	G4020				A	1574633146	94919645	+45.1231555	-094.5273460	27093	0	27093	Meeker County	96.99	3.01	0.42	0.12	0.31	0.03	0.83	1.3	27093
39	005	01074016	39005	Ashland	Ashland County	06	H1	G4020	360	11740		A	1095530837	9966470	+40.8432730	-082.2701271	39005	0	39005	Ashland County	96.73	3.27	0.74	0.03	0.66	0	0.27	1.58	39005
13	085	00351312	13085	Dawson	Dawson County	06	H1	G4020	122	12060		A	546042258	9272655	+34.4426077	-084.1732611	13085	0	13085	Dawson County	96.3	3.7	1.05	0.09	0.59	0	0.4	1.57	13085
51	143	01480157	51143	Pittsylvania	Pittsylvania County	06	H1	G4020		19260		A	2509705676	23903849	+36.8217206	-079.3985019	51143	0	51143	Pittsylvania County	75.42	24.58	20.09	0.06	0.45	0.04	0.97	2.97	51143
02	068	01419988	02068	Denali	Denali Borough	04	H1	G4020				A	32740165582	66105677	+63.6820386	-150.0270164	2068	0	02068	Denali Borough	84.24	15.76	1.16	2.18	2.58	0	0.22	9.62	2068
26	157	01623019	26157	Tuscola	Tuscola County	06	H1	G4020				A	2084554697	282463217	+43.4879024	-083.4366180	26157	0	26157	Tuscola County	96.05	3.95	1	0.32	0.34	0.01	0.26	2.02	26157
47	055	01639746	47055	Giles	Giles County	06	H1	G4020				A	1582304899	642572	+35.2027228	-087.0353190	47055	0	47055	Giles County	86.13	13.87	9.8	0.31	0.22	0	0.85	2.69	47055
39	095	01074060	39095	Lucas	Lucas County	06	H1	G4020	534	45780		A	879723724	663488658	+41.6823213	-083.4689033	39095	0	39095	Lucas County	72.09	27.91	19.05	0.25	1.73	0.03	2.3	4.55	39095
05	093	00069899	05093	Mississippi	Mississippi County	06	H1	G4020		14180		A	2336409934	72224609	+35.7669437	-090.0522072	5093	0	05093	Mississippi County	60.32	39.68	33.74	0.07	0.56	0.08	2.02	3.21	5093
21	081	00516887	21081	Grant	Grant County	06	H1	G4020	178	17140		A	668157704	7243449	+38.6491670	-084.6259245	21081	0	21081	Grant County	95.47	4.53	0.8	0.13	0.12	0	1.77	1.71	21081
35	015	00936829	35015	Eddy	Eddy County	06	H1	G4020		16100		A	10816688007	56493049	+32.4578347	-104.3064338	35015	0	35015	Eddy County	90.1	9.9	1.57	1.7	0.46	0	4.71	1.45	35015
47	085	01639757	47085	Humphreys	Humphreys County	06	H1	G4020				A	1374668727	67184110	+36.0408218	-087.7904526	47085	0	47085	Humphreys County	93.69	6.31	2.33	0.77	0.7	0.04	0.15	2.33	47085
51	197	01501379	51197	Wythe	Wythe County	06	H1	G4020				A	1196450502	7232493	+36.8998674	-081.0830007	51197	0	51197	Wythe County	94.91	5.09	2.9	0.22	0.45	0	0.14	1.39	51197
13	303	00348428	13303	Washington	Washington County	06	H1	G4020				A	1757373959	15099021	+32.9718435	-082.7981123	13303	0	13303	Washington County	43.59	56.41	53.12	0.23	0.67	0	0.78	1.6	13303
53	077	01531929	53077	Yakima	Yakima County	06	H1	G4020		49420		A	11122734368	41188783	+46.4565581	-120.7401446	53077	0	53077	Yakima County	77.26	22.74	1.17	4.01	0.98	0.12	13.16	3.31	53077
05	143	00069905	05143	Washington	Washington County	06	H1	G4020		22220		A	2438398331	27945135	+35.9780010	-094.2172695	5143	0	05143	Washington County	77.18	22.82	3.68	0.88	2.48	2.27	9.99	3.51	5143
48	213	01383892	48213	Henderson	Henderson County	06	H1	G4020	206	11980		A	2263082389	193353703	+32.2116334	-095.8534183	48213	0	48213	Henderson County	89.48	10.52	6.67	0.85	0.65	0.03	0.9	1.42	48213
20	191	00481812	20191	Sumner	Sumner County	06	H1	G4020	556	48620		A	3060505685	8512878	+37.2366617	-097.4933519	20191	0	20191	Sumner County	93.99	6.01	1.03	1.37	0.65	0	0.54	2.43	20191
39	007	01074017	39007	Ashtabula	Ashtabula County	06	H1	G4020	184	11780		A	1818345034	1724513202	+41.9066369	-080.7455916	39007	0	39007	Ashtabula County	92.82	7.18	3.59	0.15	0.54	0.01	0.44	2.44	39007
01	011	00161531	01011	Bullock	Bullock County	06	H1	G4020				A	1613083467	6030667	+32.1017589	-085.7172613	1011	0	01011	Bullock County	21.9	78.1	74.8	0	0.49	0	2.05	0.76	1011
17	105	00424254	17105	Livingston	Livingston County	06	H1	G4020	145	38700		A	2702983878	5975815	+40.8943761	-088.5528518	17105	0	17105	Livingston County	92.61	7.39	4.22	0.01	0.85	0	0.73	1.58	17105
39	135	01074080	39135	Preble	Preble County	06	H1	G4020				A	1098741137	6062721	+39.7388104	-084.6447584	39135	0	39135	Preble County	96.9	3.1	0.52	0.15	0.44	0.01	0.12	1.85	39135
39	079	01074052	39079	Jackson	Jackson County	06	H1	G4020		27160		A	1088598926	3167846	+39.0134773	-082.6141420	39079	0	39079	Jackson County	96.77	3.23	0.65	0.04	0.14	0.07	0	2.34	39079
01	001	00161526	01001	Autauga	Autauga County	06	H1	G4020	388	33860		A	1539634184	25674812	+32.5322367	-086.6464395	1001	0	01001	Autauga County	76.79	23.21	19.03	0.25	1.03	0.05	0.68	2.16	1001
13	091	00348116	13091	Dodge	Dodge County	06	H1	G4020				A	1284538002	18529136	+32.1643690	-083.1678658	13091	0	13091	Dodge County	67.22	32.78	28.74	0.01	0.33	0	1.49	2.21	13091
36	023	00974110	36023	Cortland	Cortland County	06	H1	G4020	296	18660		A	1291817953	7110638	+42.5940390	-076.0762398	36023	0	36023	Cortland County	94.65	5.35	1.94	0.22	0.76	0.01	0.49	1.92	36023
26	161	01623021	26161	Washtenaw	Washtenaw County	06	H1	G4020	220	11460		A	1828539717	42523319	+42.2522168	-083.8434233	26161	0	26161	Washtenaw County	73.57	26.43	11.93	0.42	9.12	0.04	0.76	4.15	26161
13	225	00343153	13225	Peach	Peach County	06	H1	G4020	356	47580		A	389234765	2678496	+32.5713241	-083.8319779	13225	0	13225	Peach County	48.85	51.15	44.81	0.57	1.01	0.1	3.61	1.05	13225
13	311	00326781	13311	White	White County	06	H1	G4020				A	623524633	3917258	+34.6441817	-083.7430004	13311	0	13311	White County	93.93	6.07	1.46	0.58	0.58	0	1.43	2.01	13311
55	083	01581102	55083	Oconto	Oconto County	06	H1	G4020	267	24580		A	2583464370	392038653	+44.9965754	-088.2065162	55083	0	55083	Oconto County	96.29	3.71	0.46	1.16	0.39	0	0.18	1.52	55083
48	347	01383959	48347	Nacogdoches	Nacogdoches County	06	H1	G4020		34860		A	2450966944	89731149	+31.6205598	-094.6202497	48347	0	48347	Nacogdoches County	76.42	23.58	17.73	1.05	1.61	0.02	1.23	1.93	48347
34	017	00882278	34017	Hudson	Hudson County	06	H1	G4020	408	35620	35614	A	119640822	41836491	+40.7313751	-074.0786014	34017	0	34017	Hudson County	54.76	45.24	12.13	0.4	15.21	0.09	13.67	3.75	34017
48	187	01383879	48187	Guadalupe	Guadalupe County	06	H1	G4020	484	41700		A	1842136053	9157037	+29.5826714	-097.9489953	48187	0	48187	Guadalupe County	73.46	26.54	8.23	0.33	1.71	0.24	12.86	3.17	48187
42	029	01209174	42029	Chester	Chester County	06	H1	G4020	428	37980	33874	A	1943905797	22412288	+39.9740287	-075.7497512	42029	0	42029	Chester County	84.77	15.23	5.86	0.11	5.48	0.02	1.46	2.3	42029
54	055	01557645	54055	Mercer	Mercer County	06	H1	G4020		14140		A	1085106057	4442450	+37.4034477	-081.1064560	54055	0	54055	Mercer County	91.23	8.77	6.41	0.17	0.6	0	0.05	1.54	54055
47	145	01639785	47145	Roane	Roane County	06	H1	G4020	315	28940		A	934370822	88614648	+35.8472504	-084.5239292	47145	0	47145	Roane County	93.73	6.27	2.31	0.39	0.79	0.04	0.5	2.24	47145
53	009	01531341	53009	Clallam	Clallam County	06	H1	G4020		38820		A	4503318282	2409404421	+48.1109034	-123.8898599	53009	0	53009	Clallam County	87.73	12.27	1.09	4.91	1.7	0.03	0.68	3.85	53009
28	095	00695771	28095	Monroe	Monroe County	06	H1	G4020				A	1981578016	18140832	+33.8900295	-088.4850379	28095	0	28095	Monroe County	68.09	31.91	31.21	0.02	0.09	0	0.05	0.55	28095
48	439	01384005	48439	Tarrant	Tarrant County	06	H1	G4020	206	19100	23104	A	2241078404	99782500	+32.7721191	-097.2912241	48439	0	48439	Tarrant County	67.04	32.96	16.51	0.5	5.43	0.19	7.13	3.19	48439
39	099	01074062	39099	Mahoning	Mahoning County	06	H1	G4020	566	49660		A	1065748187	35455920	+41.0108798	-080.7703956	39099	0	39099	Mahoning County	79.67	20.33	15.11	0.26	0.89	0.04	0.84	3.19	39099
45	055	01248007	45055	Kershaw	Kershaw County	06	H1	G4020	192	17900		A	1881916535	35348695	+34.3383561	-080.5908847	45055	0	45055	Kershaw County	71.2	28.8	23.63	0.18	0.18	0.14	1.63	3.04	45055
41	019	01135849	41019	Douglas	Douglas County	06	H1	G4020		40700		A	13042430333	251869766	+43.2863277	-123.1544760	41019	0	41019	Douglas County	92.39	7.61	0.42	1.12	0.99	0.09	0.61	4.38	41019
40	103	01101839	40103	Noble	Noble County	06	H1	G4020				A	1895123227	28103707	+36.3849010	-097.2363345	40103	0	40103	Noble County	82.86	17.14	0.26	7.7	0.08	0.04	0.68	8.38	40103
31	067	00835855	31067	Gage	Gage County	06	H1	G4020	339	13100		A	2205273758	22012188	+40.2552337	-096.6834528	31067	0	31067	Gage County	96.5	3.5	0.6	0.67	0.66	0	0.46	1.1	31067
28	123	00695782	28123	Scott	Scott County	06	H1	G4020				A	1577902083	3001523	+32.4119595	-089.5334861	28123	0	28123	Scott County	57.22	42.78	38.09	0.43	0.26	0	3.3	0.7	28123
18	061	00451677	18061	Harrison	Harrison County	06	H1	G4020	350	31140		A	1253823026	5278989	+38.1864535	-086.1037661	18061	0	18061	Harrison County	96.61	3.39	0.63	0.13	0.43	0	0.86	1.33	18061
13	047	00353230	13047	Catoosa	Catoosa County	06	H1	G4020	174	16860		A	419998923	771159	+34.9002118	-085.1393851	13047	0	13047	Catoosa County	92.33	7.67	2.24	0.36	1.32	0.05	1.41	2.28	13047
49	035	01448031	49035	Salt Lake	Salt Lake County	06	H1	G4020	482	41620		A	1921953041	164895908	+40.6678828	-111.9242397	49035	0	49035	Salt Lake County	79.08	20.92	1.91	0.81	4.07	1.44	9.31	3.4	49035
09	003	00212338	09003	Hartford	Hartford County	06	H4	G4020	278	25540		N	1903467948	40619801	+41.8060534	-072.7329157	9003	0	09003	Hartford County	70.67	29.33	13.78	0.33	5.34	0.03	6.28	3.57	9003
39	157	01074090	39157	Tuscarawas	Tuscarawas County	06	H1	G4020	184	35420		A	1469530293	10408848	+40.4474903	-081.4711052	39157	0	39157	Tuscarawas County	96.6	3.4	0.72	0.18	0.4	0	0.12	1.98	39157
39	071	01074048	39071	Highland	Highland County	06	H1	G4020				A	1432479980	12194983	+39.1844221	-083.6013590	39071	0	39071	Highland County	95.73	4.27	1.46	0.25	0.4	0	0.23	1.94	39071
16	011	00400593	16011	Bingham	Bingham County	06	H1	G4020	292	13940		A	5422741967	68632371	+43.2163568	-112.3992058	16011	0	16011	Bingham County	82.25	17.75	0.31	6.41	0.57	0.05	6.97	3.44	16011
72	077	01804519	72077	Juncos	Juncos Municipio	13	H1	G4020	490	41980		A	68609110	323994	+18.2241334	-065.9085417	72077	0	72077	Juncos Municipio	49.15	50.85	13.49	0.1	0.22	0	31.98	5.06	72077
45	045	01245489	45045	Greenville	Greenville County	06	H1	G4020	273	24860		A	2035557951	24973599	+34.8926452	-082.3720772	45045	0	45045	Greenville County	73.54	26.46	17.65	0.45	2.52	0.29	2.99	2.56	45045
55	121	01581120	55121	Trempealeau	Trempealeau County	06	H1	G4020				A	1898383310	23321910	+44.3030501	-091.3588668	55121	0	55121	Trempealeau County	92.68	7.32	0.56	0.36	0.43	0	5.05	0.91	55121
18	083	00450366	18083	Knox	Knox County	06	H1	G4020		47180		A	1335984786	20892977	+38.6883910	-087.4203544	18083	0	18083	Knox County	94.11	5.89	2.8	0.13	0.91	0.07	0.54	1.45	18083
31	047	00835845	31047	Dawson	Dawson County	06	H1	G4020		30420		A	2623809793	16509199	+40.8678400	-099.8155833	31047	0	31047	Dawson County	87.46	12.54	6.34	0.54	0.63	0.22	3.81	0.99	31047
20	057	00484997	20057	Ford	Ford County	06	H1	G4020		19980		A	2844508242	2097356	+37.6884159	-099.8847484	20057	0	20057	Ford County	89.32	10.68	2	0.95	1.37	0.04	4.16	2.15	20057
38	105	01035306	38105	Williams	Williams County	06	H1	G4020		48780		A	5380959456	181836562	+48.3557649	-103.5013332	38105	0	38105	Williams County	81.74	18.26	4.46	3.07	0.97	0.13	5.05	4.57	38105
48	163	01383867	48163	Frio	Frio County	06	H1	G4020	484	37770		A	2935753502	2193621	+28.8693828	-099.1090050	48163	0	48163	Frio County	82.24	17.76	3.61	0.14	0.86	0	11.32	1.83	48163
21	089	00516891	21089	Greenup	Greenup County	06	H1	G4020	170	26580		A	892153290	25863982	+38.5635616	-082.9338199	21089	0	21089	Greenup County	97.02	2.98	1.07	0.02	0.5	0	0.06	1.33	21089
32	011	00858640	32011	Eureka	Eureka County	06	H1	G4020		21220		A	10814982421	11058701	+39.9777878	-116.2722082	32011	0	32011	Eureka County	93.81	6.19	0.05	5.06	0.7	0	0.38	0	32011
05	013	00063758	05013	Calhoun	Calhoun County	06	H1	G4020		15780		A	1628067881	9885352	+33.5604604	-092.5138790	5013	0	05013	Calhoun County	76.21	23.79	21.67	0.17	0	0.31	0.17	1.46	5013
21	101	00516897	21101	Henderson	Henderson County	06	H1	G4020		21780		A	1130079863	75695856	+37.7925421	-087.5725767	21101	0	21101	Henderson County	88.01	11.99	7.3	0.2	0.42	0.03	1.11	2.93	21101
28	105	00695775	28105	Oktibbeha	Oktibbeha County	06	H1	G4020		44260		A	1186834318	9566078	+33.4223134	-088.8761514	28105	0	28105	Oktibbeha County	57.37	42.63	36.98	0.11	3.3	0.06	0.53	1.64	28105
26	059	01622972	26059	Hillsdale	Hillsdale County	06	H1	G4020		25880		A	1549207166	22939100	+41.9274606	-084.6374794	26059	0	26059	Hillsdale County	96.63	3.37	0.73	0.38	0.39	0	0.31	1.55	26059
21	141	00516917	21141	Logan	Logan County	06	H1	G4020				A	1430224002	12479211	+36.8596070	-086.8812881	21141	0	21141	Logan County	90.7	9.3	6.71	0.06	0.26	0.01	0.67	1.59	21141
33	013	00873180	33013	Merrimack	Merrimack County	06	H1	G4020	148	18180		A	2416197730	57178203	+43.2995786	-071.6800412	33013	0	33013	Merrimack County	94.06	5.94	1.43	0.28	2.09	0.01	0.38	1.74	33013
42	133	01209193	42133	York	York County	06	H1	G4020	276	49620		A	2342295972	16503210	+39.9217514	-076.7288887	42133	0	42133	York County	88.42	11.58	5.92	0.21	1.53	0.05	1.39	2.47	42133
37	161	01008584	37161	Rutherford	Rutherford County	06	H1	G4020		22580		A	1464476090	4692959	+35.4027469	-081.9195825	37161	0	37161	Rutherford County	86.77	13.23	9.54	0.45	0.42	0.02	0.83	1.96	37161
46	005	01266986	46005	Beadle	Beadle County	06	H1	G4020		26700		A	3260011987	15834230	+44.4182649	-098.2794224	46005	0	46005	Beadle County	80.74	19.26	1.18	1.36	9.12	0.39	6.23	0.98	46005
01	043	00161547	01043	Cullman	Cullman County	06	H1	G4020	142	18980		A	1902962812	52533095	+34.1319229	-086.8692666	1043	0	01043	Cullman County	95.11	4.89	1.3	0.28	0.38	0	0.9	2.03	1043
37	007	01008534	37007	Anson	Anson County	06	H1	G4020	172	16740		A	1376478143	14603213	+34.9749722	-080.1097633	37007	0	37007	Anson County	47.76	52.24	48.57	0.27	1.33	0.06	0.55	1.47	37007
38	007	01035616	38007	Billings	Billings County	06	H1	G4020		19860		A	2974571272	11986463	+47.0070440	-103.3640163	38007	0	38007	Billings County	97.07	2.93	0	0	0	0	1.74	1.19	38007
29	073	00758491	29073	Gasconade	Gasconade County	06	H1	G4020				A	1344216322	18008168	+38.4411826	-091.5057795	29073	0	29073	Gasconade County	97.21	2.79	0.54	0.48	0.34	0	0.16	1.27	29073
21	031	00516862	21031	Butler	Butler County	06	H1	G4020	150	14540		A	1103571982	13943050	+37.2070133	-086.6824707	21031	0	21031	Butler County	96.88	3.12	0.63	0.16	0.31	0.04	0.85	1.12	21031
56	005	01605068	56005	Campbell	Campbell County	06	H1	G4020		23940		A	12437291886	11010427	+44.1919991	-105.5170141	56005	0	56005	Campbell County	93.99	6.01	0.36	1.27	0.52	0.16	0.65	3.05	56005
13	211	00346008	13211	Morgan	Morgan County	06	H1	G4020	122	12060		A	899791096	18672319	+33.5986957	-083.4994346	13211	0	13211	Morgan County	73.99	26.01	23.49	0.13	0.07	0	0.65	1.67	13211
05	037	00066848	05037	Cross	Cross County	06	H1	G4020				A	1596255194	15389371	+35.2856921	-090.7639835	5037	0	05037	Cross County	73.59	26.41	18.67	0.21	0.03	0	0.04	7.47	5037
22	093	01629464	22093	St. James	St. James Parish	15	H1	G4020	406	35380		A	616057915	38773983	+30.0247772	-090.7939562	22093	0	22093	St. James Parish	48.65	51.35	49.58	0	0.16	0.2	0.85	0.55	22093
35	009	00933053	35009	Curry	Curry County	06	H1	G4020	188	17580		A	3640295680	7992977	+34.5729841	-103.3460546	35009	0	35009	Curry County	66.4	33.6	5.07	1	1.29	0.38	20.39	5.47	35009
40	149	01101862	40149	Washita	Washita County	06	H1	G4020				A	2597989577	14579003	+35.2894967	-098.9914359	40149	0	40149	Washita County	89.37	10.63	1.27	1.62	0.07	0	2.72	4.95	40149
18	131	00446852	18131	Pulaski	Pulaski County	06	H1	G4020				A	1123212810	2224813	+41.0452718	-086.6925383	18131	0	18131	Pulaski County	95.07	4.93	0.19	0.25	0.64	0.15	1.47	2.22	18131
36	029	00974113	36029	Erie	Erie County	06	H1	G4020	160	15380		A	2700660508	476879106	+42.7527590	-078.7781922	36029	0	36029	Erie County	77.82	22.18	13.46	0.5	3.57	0.03	2.21	2.41	36029
51	013	01480097	51013	Arlington	Arlington County	06	H1	G4020	548	47900	47894	A	67332990	273562	+38.8783374	-077.1007034	51013	0	51013	Arlington County	71.49	28.51	9.15	0.36	10.26	0.13	4.8	3.81	51013
29	183	00758546	29183	St. Charles	St. Charles County	06	H1	G4020	476	41180		A	1451692101	82663655	+38.7811023	-090.6749153	29183	0	29183	St. Charles County	89.6	10.4	4.43	0.16	2.58	0.03	0.61	2.57	29183
13	031	00350302	13031	Bulloch	Bulloch County	06	H1	G4020	496	44340		A	1750735216	32827779	+32.3944811	-081.7416185	13031	0	13031	Bulloch County	65.14	34.86	27.91	0.4	1.3	0.26	1.5	3.5	13031
30	007	01719625	30007	Broadwater	Broadwater County	06	H1	G4020				A	3088195855	118487318	+46.3298486	-111.4978728	30007	0	30007	Broadwater County	96.48	3.52	0.08	0.39	0	0	0.32	2.72	30007
37	049	01026123	37049	Craven	Craven County	06	H1	G4020	404	35100		A	1830014545	172777667	+35.1168292	-077.0813197	37049	0	37049	Craven County	70.38	29.62	21.63	0.86	2.75	0.11	2	2.26	37049
45	041	01248001	45041	Florence	Florence County	06	H1	G4020		22500		A	2073299557	9766894	+34.0285346	-079.7102329	45041	0	45041	Florence County	53.64	46.36	42.75	0.26	1.31	0.08	0.57	1.4	45041
42	047	01213668	42047	Elk	Elk County	06	H1	G4020		41260		A	2141664734	12791578	+41.4273317	-078.6539366	42047	0	42047	Elk County	97.77	2.23	0.88	0.14	0.5	0.09	0.07	0.54	42047
28	031	00695740	28031	Covington	Covington County	06	H1	G4020	279	25620		A	1071784952	2880713	+31.6333310	-089.5488968	28031	0	28031	Covington County	62.63	37.37	36.6	0.19	0	0	0.01	0.57	28031
21	021	00516857	21021	Boyle	Boyle County	06	H1	G4020		19220		A	467104135	6450463	+37.6181043	-084.8683523	21021	0	21021	Boyle County	87.51	12.49	7.97	0.3	0.88	0	1.18	2.16	21021
17	063	00424233	17063	Grundy	Grundy County	06	H1	G4020	176	16980	16984	A	1082940544	32131734	+41.2924096	-088.4010545	17063	0	17063	Grundy County	93.31	6.69	1.37	0.07	0.81	0.04	2.58	1.82	17063
13	109	00345923	13109	Evans	Evans County	06	H1	G4020				A	473694905	10295112	+32.1530834	-081.8901530	13109	0	13109	Evans County	58.01	41.99	29.71	0.14	0.91	0	9.85	1.38	13109
48	497	01384034	48497	Wise	Wise County	06	H1	G4020	206	19100	23104	A	2342369110	47038990	+33.2190947	-097.6539968	48497	0	48497	Wise County	93.52	6.48	1.43	0.45	0.51	0.2	1.56	2.33	48497
13	307	00352287	13307	Webster	Webster County	06	H6	G4020				C	543010089	2338844	+32.0466911	-084.5538279	13307	0	13307	Webster County	53.26	46.74	37.2	0.34	0	0	7.32	1.88	13307
13	135	01688166	13135	Gwinnett	Gwinnett County	06	H1	G4020	122	12060		A	1115653877	15611813	+33.9587564	-084.0257351	13135	0	13135	Gwinnett County	48.46	51.54	27.81	0.41	11.62	0.03	8.63	3.04	13135
55	045	01581082	55045	Green	Green County	06	H1	G4020	357	31540		A	1512667175	1313241	+42.6755218	-089.6050743	55045	0	55045	Green County	96.16	3.84	0.59	0.29	0.64	0.05	1.1	1.17	55045
36	079	00974138	36079	Putnam	Putnam County	06	H1	G4020	408	35620	35614	A	596224258	41226168	+41.4279067	-073.7438608	36079	0	36079	Putnam County	86.9	13.1	3.07	0.21	2.06	0.02	5.66	2.08	36079
51	700	01498555	51700	Newport News	Newport News city	25	C7	G4020	545	47260		F	178679454	131135058	+37.0761357	-076.5219802	51700	0	51700	Newport News city	47.94	52.06	41.07	0.26	3.21	0.2	2.16	5.17	51700
30	089	01719578	30089	Sanders	Sanders County	06	H1	G4020				A	7149405332	76393912	+47.7564968	-115.1803062	30089	0	30089	Sanders County	92.48	7.52	0.31	3.48	0.42	0.01	0.23	3.06	30089
05	047	00066853	05047	Franklin	Franklin County	06	H1	G4020		22900		A	1577206794	28920052	+35.5085579	-093.8876647	5047	0	05047	Franklin County	94.05	5.95	0.98	1.62	0.82	0.21	0.41	1.91	5047
47	125	01639777	47125	Montgomery	Montgomery County	06	H1	G4020		17300		A	1396441787	12068782	+36.5003535	-087.3808865	47125	0	47125	Montgomery County	70.5	29.5	20.09	0.56	2.2	0.39	1.51	4.75	47125
48	419	01383995	48419	Shelby	Shelby County	06	H1	G4020				A	2060566466	101081677	+31.7901394	-094.1425794	48419	0	48419	Shelby County	77.84	22.16	19.12	0.95	0.45	0	1.11	0.52	48419
28	115	00695803	28115	Pontotoc	Pontotoc County	06	H1	G4020	539	46180		A	1289330916	8308394	+34.2270808	-089.0372387	28115	0	28115	Pontotoc County	77.69	22.31	16.03	0.05	0.08	0	4.87	1.29	28115
21	029	00516861	21029	Bullitt	Bullitt County	06	H1	G4020	350	31140		A	769360733	8320823	+37.9699453	-085.7026354	21029	0	21029	Bullitt County	95.86	4.14	1.11	0.25	0.72	0.02	0.52	1.53	21029
01	047	00161549	01047	Dallas	Dallas County	06	H1	G4020	388	42820		A	2534919608	39124778	+32.3335263	-087.1143600	1047	0	01047	Dallas County	27.86	72.14	70.74	0.09	0.57	0.05	0.07	0.62	1047
72	129	01804545	72129	San Lorenzo	San Lorenzo Municipio	13	H1	G4020	490	41980		A	137547962	256428	+18.1471074	-065.9761674	72129	0	72129	San Lorenzo Municipio	62.72	37.28	31.62	0.11	0.13	0	1.66	3.76	72129
28	163	00695802	28163	Yazoo	Yazoo County	06	H1	G4020	298	27140		A	2388847327	30612555	+32.7656747	-090.3879282	28163	0	28163	Yazoo County	36.87	63.13	59.61	0.32	0.44	0	1.55	1.2	28163
55	087	01581104	55087	Outagamie	Outagamie County	06	H1	G4020	118	11540		A	1651265932	18261063	+44.4182258	-088.4649883	55087	0	55087	Outagamie County	89.77	10.23	1.48	1.6	3.47	0.03	1.7	1.95	55087
37	195	01008596	37195	Wilson	Wilson County	06	H1	G4020	468	48980		A	952013027	14332439	+35.7003569	-077.9215978	37195	0	37195	Wilson County	50.74	49.26	39.63	0.65	0.83	0	5.66	2.49	37195
38	031	01034223	38031	Foster	Foster County	06	H1	G4020				A	1642258774	33103934	+47.4714315	-098.8728755	38031	0	38031	Foster County	95.92	4.08	0	1.78	0.03	0.34	0	1.93	38031
48	053	01383812	48053	Burnet	Burnet County	06	H1	G4020				A	2576525865	69856136	+30.7896305	-098.2011868	48053	0	48053	Burnet County	91.38	8.62	1.75	0.38	0.86	0.05	3.88	1.7	48053
29	186	00765806	29186	Ste. Genevieve	Ste. Genevieve County	06	H1	G4020				A	1292800352	19739769	+37.8858449	-090.1615306	29186	0	29186	Ste. Genevieve County	96.69	3.31	1.96	0	0.57	0	0.15	0.63	29186
17	109	01784729	17109	McDonough	McDonough County	06	H1	G4020		31380		A	1526339603	2012552	+40.4558082	-090.6789543	17109	0	17109	McDonough County	89.81	10.19	4.73	0.11	2.14	0	0.52	2.69	17109
19	137	00465257	19137	Montgomery	Montgomery County	06	H1	G4020				A	1098405771	2410446	+41.0217348	-095.1577896	19137	0	19137	Montgomery County	94.59	5.41	0.11	0.86	0.17	0	2.44	1.84	19137
05	067	00066861	05067	Jackson	Jackson County	06	H1	G4020				A	1641044497	20284490	+35.5964674	-091.2232051	5067	0	05067	Jackson County	77.7	22.3	12.28	0.15	0.05	0.04	0.35	9.44	5067
47	079	01639755	47079	Henry	Henry County	06	H1	G4020		37540		A	1455320362	81582236	+36.3252950	-088.3002878	47079	0	47079	Henry County	89.07	10.93	8.19	0.26	0.39	0	0.51	1.58	47079
51	840	01789077	51840	Winchester	Winchester city	25	C7	G4020	548	49020		F	23809500	54462	+39.1738688	-078.1763562	51840	0	51840	Winchester city	82.01	17.99	10.07	0.22	2.24	0.05	1.18	4.24	51840
27	037	00659464	27037	Dakota	Dakota County	06	H1	G4020	378	33460		A	1456967786	62978183	+44.6708930	-093.0624813	27037	0	27037	Dakota County	82.08	17.92	6.26	0.32	4.83	0.05	2.81	3.66	27037
21	229	00516961	21229	Washington	Washington County	06	H1	G4020				A	769154197	10947539	+37.7542085	-085.1754162	21229	0	21229	Washington County	90.06	9.94	5.36	0	0.88	0	1.31	2.4	21229
28	137	00695789	28137	Tate	Tate County	06	H1	G4020	368	32820		A	1048332526	16090912	+34.6495527	-089.9431054	28137	0	28137	Tate County	66.52	33.48	29.9	0.12	0.14	0.12	0.58	2.61	28137
26	057	01622971	26057	Gratiot	Gratiot County	06	H1	G4020	394	10940		A	1472098896	8369164	+43.2923259	-084.6046900	26057	0	26057	Gratiot County	90.98	9.02	5.73	0.59	0.45	0.07	0.22	1.95	26057
17	127	01784730	17127	Massac	Massac County	06	H1	G4020	424	37140		A	614217978	12784966	+37.2161190	-088.7056578	17127	0	17127	Massac County	91.12	8.88	5.84	0.04	0.2	0	0	2.8	17127
31	121	00835882	31121	Merrick	Merrick County	06	H1	G4020		24260		A	1261996225	24655494	+41.1697896	-098.0310573	31121	0	31121	Merrick County	95.02	4.98	0.47	0.01	0.51	0	1.67	2.31	31121
56	025	01605077	56025	Natrona	Natrona County	06	H1	G4020		16220		A	13831928341	90969261	+42.9776447	-106.7682192	56025	0	56025	Natrona County	94.22	5.78	1.17	1.11	0.59	0.17	0.49	2.25	56025
48	139	01383856	48139	Ellis	Ellis County	06	H1	G4020	206	19100	19124	A	2423575726	41976132	+32.3468783	-096.7969403	48139	0	48139	Ellis County	81.51	18.49	10.12	0.8	0.64	0.05	3.12	3.76	48139
13	229	00349086	13229	Pierce	Pierce County	06	H1	G4020		48180		A	881777233	7183926	+31.3539980	-082.2103703	13229	0	13229	Pierce County	85.73	14.27	9.35	0.41	0	0	3.05	1.46	13229
18	053	00450355	18053	Grant	Grant County	06	H1	G4020		31980		A	1072484471	2101804	+40.5157575	-085.6549455	18053	0	18053	Grant County	87.82	12.18	7.24	0.19	0.98	0	0.83	2.94	18053
28	077	00695762	28077	Lawrence	Lawrence County	06	H1	G4020				A	1115254005	13188412	+31.5500087	-090.1075299	28077	0	28077	Lawrence County	65.03	34.97	32.53	0.15	0.22	0	0.94	1.13	28077
41	041	01135856	41041	Lincoln	Lincoln County	06	H1	G4020		35440		A	2540730649	553147948	+44.6410607	-123.9112121	41041	0	41041	Lincoln County	88.23	11.77	0.56	2.8	1.24	0.2	2.39	4.58	41041
46	029	01265791	46029	Codington	Codington County	06	H1	G4020		47980		A	1780837048	76608858	+44.9662852	-097.1988375	46029	0	46029	Codington County	94.29	5.71	0.78	2.46	0.54	0.05	0.01	1.88	46029
34	025	00882910	34025	Monmouth	Monmouth County	06	H1	G4020	408	35620	35154	A	1212585330	500431205	+40.2870481	-074.1524456	34025	0	34025	Monmouth County	82.39	17.61	7.16	0.15	5.4	0.04	2.84	2.02	34025
05	045	00066852	05045	Faulkner	Faulkner County	06	H1	G4020	340	30780		A	1676360343	43618226	+35.1465478	-092.3369277	5045	0	05045	Faulkner County	82.06	17.94	11.4	0.43	1.33	0.12	1.99	2.67	5045
13	285	01673298	13285	Troup	Troup County	06	H1	G4020	122	29300		A	1072278217	82757751	+33.0344820	-085.0283600	13285	0	13285	Troup County	58.32	41.68	36.19	0.3	2.27	0	1.19	1.73	13285
47	043	01639740	47043	Dickson	Dickson County	06	H1	G4020	400	34980		A	1268830618	3682665	+36.1455325	-087.3641546	47043	0	47043	Dickson County	92.62	7.38	4.2	0.48	0.5	0	0.35	1.85	47043
47	059	01639747	47059	Greene	Greene County	06	H1	G4020		24620		A	1611409727	5099752	+36.1794867	-082.8475235	47059	0	47059	Greene County	94.57	5.43	2.18	0.26	0.4	0.1	0.72	1.78	47059
13	257	00350028	13257	Stephens	Stephens County	06	H1	G4020	122	45740		A	463254409	13035162	+34.5535825	-083.2905877	13257	0	13257	Stephens County	84.6	15.4	11.9	0.17	0.67	0.01	1.2	1.44	13257
05	005	00069895	05005	Baxter	Baxter County	06	H1	G4020		34260		A	1434660641	84907080	+36.2802684	-092.3299488	5005	0	05005	Baxter County	96.7	3.3	0.16	0.42	0.43	0.04	0.57	1.67	5005
19	169	00465273	19169	Story	Story County	06	H1	G4020	218	11180		A	1482882553	2862354	+42.0375379	-093.4660934	19169	0	19169	Story County	86.06	13.94	2.28	0.23	8.04	0	0.89	2.5	19169
20	011	00484975	20011	Bourbon	Bourbon County	06	H1	G4020				A	1645836643	9402853	+37.8560997	-094.8509284	20011	0	20011	Bourbon County	92.41	7.59	2.85	0.26	0.76	0	0.08	3.64	20011
45	085	01244717	45085	Sumter	Sumter County	06	H1	G4020		44940		A	1722544862	44046815	+33.9161395	-080.3823757	45085	0	45085	Sumter County	47.22	52.78	46.75	0.28	1.37	0.06	1.13	3.18	45085
48	097	01383834	48097	Cooke	Cooke County	06	H1	G4020	206	23620		A	2265789885	61319327	+33.6391964	-097.2103433	48097	0	48097	Cooke County	91.7	8.3	2.81	0.8	0.86	0.08	0.92	2.83	48097
45	075	01248014	45075	Orangeburg	Orangeburg County	06	H1	G4020	192	36700		A	2865498667	55708305	+33.4361350	-080.8029131	45075	0	45075	Orangeburg County	34.75	65.25	61.7	0.36	0.65	0.11	0.32	2.1	45075
21	235	00516964	21235	Whitley	Whitley County	06	H1	G4020		30940		A	1133977401	18874532	+36.7580237	-084.1446485	21235	0	21235	Whitley County	97.04	2.96	0.88	0.34	0.24	0	0.22	1.27	21235
18	149	00450389	18149	Starke	Starke County	06	H1	G4020				A	800679813	7929143	+41.2844785	-086.6446359	18149	0	18149	Starke County	97.17	2.83	0.86	0.06	0.26	0	0.68	0.96	18149
48	491	01384031	48491	Williamson	Williamson County	06	H1	G4020		12420		A	2889993451	41571180	+30.6490817	-097.6050646	48491	0	48491	Williamson County	79.71	20.29	6.4	0.28	6.83	0.08	2.53	4.18	48491
19	131	00465254	19131	Mitchell	Mitchell County	06	H1	G4020				A	1215368212	1118491	+43.3485643	-092.7844663	19131	0	19131	Mitchell County	97.41	2.59	0.3	0.5	0.46	0	0.37	0.96	19131
13	107	00347508	13107	Emanuel	Emanuel County	06	H1	G4020				A	1762679431	24889123	+32.5910995	-082.2997628	13107	0	13107	Emanuel County	62.44	37.56	33.89	0.25	0.36	0	1.04	2.01	13107
47	171	01648582	47171	Unicoi	Unicoi County	06	H1	G4020	304	27740		A	481902934	825726	+36.1001287	-082.4182181	47171	0	47171	Unicoi County	96.4	3.6	0.34	0.1	0.28	0	1.33	1.56	47171
29	009	00758459	29009	Barry	Barry County	06	H1	G4020				A	2015326677	32912693	+36.6993756	-093.8343344	29009	0	29009	Barry County	92.1	7.9	0.23	0.73	1.4	0	2.29	3.26	29009
27	123	00659507	27123	Ramsey	Ramsey County	06	H1	G4020	378	33460		A	394320493	46012134	+45.0152037	-093.0999648	27123	0	27123	Ramsey County	66.35	33.65	12.09	0.62	14.43	0.03	2.13	4.34	27123
05	081	00066874	05081	Little River	Little River County	06	H1	G4020		45500		A	1375943077	83115227	+33.7019411	-094.2362871	5081	0	05081	Little River County	73.9	26.1	21.95	1.04	0.34	0	0.53	2.24	5081
72	091	01804526	72091	Manat├¡	Manat├¡ Municipio	13	H1	G4020	490	41980		A	116913017	66163823	+18.4446460	-066.4928837	72091	0	72091	Manat├â┬¡ Municipio	83.24	16.76	4.27	0.17	0.34	0	11.12	0.87	72091
47	031	01639735	47031	Coffee	Coffee County	06	H1	G4020		46100		A	1111010401	14479480	+35.4887654	-086.0782018	47031	0	47031	Coffee County	90.43	9.57	3.92	0.05	1.08	0.02	2.41	2.1	47031
16	059	00399754	16059	Lemhi	Lemhi County	06	H1	G4020				A	11819914566	14105634	+44.9285059	-113.8870422	16059	0	16059	Lemhi County	94.69	5.31	0.04	0.51	0	0.1	0.75	3.91	16059
23	011	00581291	23011	Kennebec	Kennebec County	06	H1	G4020		12300		A	2246739614	216791008	+44.4170119	-069.7657639	23011	0	23011	Kennebec County	95.71	4.29	0.85	0.54	0.91	0.07	0.18	1.73	23011
51	173	01500545	51173	Smyth	Smyth County	06	H1	G4020				A	1169223435	3287728	+36.8423183	-081.5397861	51173	0	51173	Smyth County	95.62	4.38	2.17	0.39	0.69	0.15	0.24	0.74	51173
35	041	01702369	35041	Roosevelt	Roosevelt County	06	H1	G4020	188	38780		A	6335242832	18679734	+34.0212068	-103.4830039	35041	0	35041	Roosevelt County	75.47	24.53	2.81	1	0.64	0.07	15.03	4.99	35041
51	191	01498359	51191	Washington	Washington County	06	H1	G4020	304	28700		A	1453483684	12984238	+36.7478138	-081.9503218	51191	0	51191	Washington County	96.12	3.88	1.39	0.15	0.56	0.02	0.38	1.38	51191
37	081	01008558	37081	Guilford	Guilford County	06	H1	G4020	268	24660		A	1672930669	30338415	+36.0790650	-079.7886652	37081	0	37081	Guilford County	55.21	44.79	33.89	0.54	4.95	0.07	2.61	2.74	37081
16	001	00395066	16001	Ada	Ada County	06	H1	G4020	147	14260		A	2724704673	22159753	+43.4514767	-116.2443760	16001	0	16001	Ada County	90.48	9.52	1.37	0.53	2.54	0.18	1.52	3.37	16001
39	101	01074063	39101	Marion	Marion County	06	H1	G4020	198	32020		A	1045853061	908577	+40.5880337	-083.1688034	39101	0	39101	Marion County	89.6	10.4	5.69	0.25	0.64	0.04	0.61	3.17	39101
17	203	01785231	17203	Woodford	Woodford County	06	H1	G4020		37900		A	1366337053	38962131	+40.7897870	-089.2105871	17203	0	17203	Woodford County	96.83	3.17	0.66	0.05	0.52	0	0.27	1.68	17203
17	145	01784940	17145	Perry	Perry County	06	H1	G4020				A	1144587283	13199036	+38.0843809	-089.3685249	17145	0	17145	Perry County	88.37	11.63	9.06	0.13	0.69	0	0.3	1.46	17145
34	035	00882234	34035	Somerset	Somerset County	06	H1	G4020	408	35620	35154	A	781829190	7996119	+40.5655273	-074.6199378	34035	0	34035	Somerset County	66.28	33.72	9.75	0.27	17.68	0.01	3.71	2.31	34035
06	011	01675902	06011	Colusa	Colusa County	06	H1	G4020				A	2980332727	14608884	+39.1777385	-122.2375629	6011	0	06011	Colusa County	88.32	11.68	1.52	1.05	1.44	0.18	4.65	2.84	6011
27	059	00659475	27059	Isanti	Isanti County	06	H1	G4020	378	33460		A	1128608895	41203099	+45.5624313	-093.2963388	27059	0	27059	Isanti County	95.13	4.87	0.49	0.34	1.46	0.02	0.51	2.05	27059
42	049	01209178	42049	Erie	Erie County	06	H1	G4020	240	21500		A	2069174742	1966242081	+42.1179519	-080.0963858	42049	0	42049	Erie County	86.47	13.53	7.18	0.26	1.66	0.02	1.22	3.18	42049
28	029	00695739	28029	Copiah	Copiah County	06	H1	G4020	298	27140		A	2013158772	5644780	+31.8669151	-090.4487578	28029	0	28029	Copiah County	45.08	54.92	51.57	0.02	0.38	0	1.58	1.37	28029
51	161	01480165	51161	Roanoke	Roanoke County	06	H1	G4020		40220		A	648915079	1762677	+37.3307920	-080.1912371	51161	0	51161	Roanoke County	88	12	5.94	0.2	3.1	0.01	0.62	2.13	51161
21	161	00516924	21161	Mason	Mason County	06	H1	G4020	178	32500		A	621924469	16276484	+38.5941366	-083.8281251	21161	0	21161	Mason County	90.61	9.39	6.32	0.05	0.91	0.04	0.27	1.81	21161
12	005	00295738	12005	Bay	Bay County	06	H1	G4020		37460		A	1964874034	1833915193	+30.1591402	-085.5343954	12005	0	12005	Bay County	81.06	18.94	11.01	0.35	2.34	0.11	1.27	3.85	12005
01	077	00161564	01077	Lauderdale	Lauderdale County	06	H1	G4020		22520		A	1730148679	133606345	+34.9041221	-087.6509966	1077	0	01077	Lauderdale County	86.91	13.09	10.37	0.39	0.64	0.07	0.24	1.38	1077
18	045	00450351	18045	Fountain	Fountain County	06	H1	G4020				A	1024774340	5728993	+40.1212366	-087.2348725	18045	0	18045	Fountain County	97.52	2.48	0.23	0.17	0.44	0	0.13	1.51	18045
17	173	01785051	17173	Shelby	Shelby County	06	H1	G4020				A	1964532710	24746071	+39.3849258	-088.7988615	17173	0	17173	Shelby County	98.25	1.75	0.69	0.08	0.29	0.04	0.01	0.64	17173
51	590	01498421	51590	Danville	Danville city	25	C7	G4020		19260		F	110844523	2341364	+36.5833337	-079.4080707	51590	0	51590	Danville city	45.5	54.5	49.39	0.08	1.18	0.08	0.55	3.22	51590
19	191	00465284	19191	Winneshiek	Winneshiek County	06	H1	G4020				A	1786666617	745729	+43.2929889	-091.8507880	19191	0	19191	Winneshiek County	96.7	3.3	1.52	0.06	0.65	0	0.57	0.5	19191
54	087	01550050	54087	Roane	Roane County	06	H1	G4020				A	1252422354	404682	+38.7429497	-081.3544939	54087	0	54087	Roane County	97.88	2.12	0.06	0.11	0.16	0	0.16	1.63	54087
51	670	01498428	51670	Hopewell	Hopewell city	25	C7	G4020		40060		F	26817673	1228128	+37.2910098	-077.2989443	51670	0	51670	Hopewell city	50.92	49.08	43.54	0.14	1.37	0	1.65	2.37	51670
17	201	01785216	17201	Winnebago	Winnebago County	06	H1	G4020	466	40420		A	1328792556	15873993	+42.3373957	-089.1612053	17201	0	17201	Winnebago County	78.77	21.23	12.97	0.29	2.64	0.02	1.99	3.32	17201
24	045	01668606	24045	Wicomico	Wicomico County	06	H1	G4020	480	41540		A	969767208	66764613	+38.3673699	-075.6320828	24045	0	24045	Wicomico County	66.49	33.51	25.94	0.27	3.14	0.03	1.43	2.71	24045
37	097	01008565	37097	Iredell	Iredell County	06	H1	G4020	172	16740		A	1487711608	59528166	+35.8062505	-080.8745238	37097	0	37097	Iredell County	81.24	18.76	12.16	0.26	2.5	0.07	1.57	2.2	37097
27	113	00659502	27113	Pennington	Pennington County	06	H1	G4020				A	1596931945	4328863	+48.0692470	-096.0377254	27113	0	27113	Pennington County	93.98	6.02	1.08	1.64	1.16	0	0.23	1.9	27113
41	021	01135850	41021	Gilliam	Gilliam County	06	H1	G4020				A	3120213943	46914702	+45.3829550	-120.2762460	41021	0	41021	Gilliam County	91.85	8.15	0	3.94	0.8	0.69	0.64	2.08	41021
05	009	00069897	05009	Boone	Boone County	06	H1	G4020		25460		A	1527375340	31797989	+36.3042991	-093.0792364	5009	0	05009	Boone County	96.17	3.83	0.33	0.57	0.37	0.09	0.04	2.43	5009
40	031	01101803	40031	Comanche	Comanche County	06	H1	G4020		30020		A	2769531008	37661894	+34.6626252	-098.4765859	40031	0	40031	Comanche County	62.59	37.41	16.75	5.18	2.55	0.43	2.64	9.86	40031
48	185	01383878	48185	Grimes	Grimes County	06	H1	G4020				A	2039528342	36609847	+30.5432314	-095.9880820	48185	0	48185	Grimes County	77.74	22.26	15.17	0.49	0.2	0	3.58	2.82	48185
46	109	01265786	46109	Roberts	Roberts County	06	H1	G4020				A	2851720399	89929974	+45.6233973	-096.9475513	46109	0	46109	Roberts County	57.67	42.33	0.6	38.51	0.11	0	0.88	2.23	46109
17	141	01784894	17141	Ogle	Ogle County	06	H1	G4020	466	40300		A	1964903701	12378959	+42.0418840	-089.3201764	17141	0	17141	Ogle County	94.28	5.72	1.02	0.32	0.54	0.05	2.18	1.61	17141
37	105	01008567	37105	Lee	Lee County	06	H1	G4020	246	41820		A	660607451	10725289	+35.4763365	-079.1721174	37105	0	37105	Lee County	73.73	26.27	20.29	0.82	1.33	0.05	2.21	1.56	37105
51	740	01498556	51740	Portsmouth	Portsmouth city	25	C7	G4020	545	47260		F	86248205	34658275	+36.8593388	-076.3569725	51740	0	51740	Portsmouth city	39.78	60.22	52.87	0.4	1.4	0.31	1.63	3.61	51740
51	171	01673918	51171	Shenandoah	Shenandoah County	06	H1	G4020				A	1315919346	9716893	+38.8562040	-078.5739867	51171	0	51171	Shenandoah County	93.45	6.55	1.89	0.13	0.97	0	0.96	2.61	51171
12	107	00306910	12107	Putnam	Putnam County	06	H1	G4020	300	37260		A	1886452945	255262400	+29.5938964	-081.7320389	12107	0	12107	Putnam County	80.29	19.71	16.28	0.42	0.62	0.01	0.47	1.91	12107
17	139	01784885	17139	Moultrie	Moultrie County	06	H1	G4020				A	870127369	22111272	+39.6368956	-088.6257259	17139	0	17139	Moultrie County	97.74	2.26	0.76	0.4	0.16	0	0.27	0.67	17139
21	107	00516900	21107	Hopkins	Hopkins County	06	H1	G4020		31580		A	1403991388	31937449	+37.3110702	-087.5421956	21107	0	21107	Hopkins County	90.01	9.99	6.43	0.2	0.59	0.01	0.37	2.39	21107
72	011	01804485	72011	A├▒asco	A├▒asco Municipio	13	H1	G4020		10380		A	101747429	14607647	+18.2869054	-067.1312824	72011	0	72011	A├â┬▒asco Municipio	82.24	17.76	1.94	0	0	0	8.07	7.75	72011
05	123	00083331	05123	St. Francis	St. Francis County	06	H1	G4020	368	22620		A	1644082981	20017606	+35.0228383	-090.7515058	5123	0	05123	St. Francis County	41.04	58.96	53.46	0.37	0.62	0.14	2.52	1.85	5123
20	183	00484969	20183	Smith	Smith County	06	H1	G4020				A	2319241778	3884267	+39.7846603	-098.7854295	20183	0	20183	Smith County	96.47	3.53	0.33	0.52	0.74	0	0	1.93	20183
72	041	01804500	72041	Cidra	Cidra Municipio	13	H1	G4020	490	41980		A	93297945	1120363	+18.1743906	-066.1616177	72041	0	72041	Cidra Municipio	72.29	27.71	9.17	0.27	0.16	0	4.25	13.86	72041
26	025	01622955	26025	Calhoun	Calhoun County	06	H1	G4020	310	12980		A	1829210172	31256789	+42.2429896	-085.0123853	26025	0	26025	Calhoun County	81.3	18.7	10.54	0.55	2.41	0.01	0.69	4.5	26025
01	029	00161540	01029	Cleburne	Cleburne County	06	H1	G4020				A	1450666453	2352217	+33.6719637	-085.5161261	1029	0	01029	Cleburne County	93.86	6.14	2.75	0.09	0.02	0	1.33	1.95	1029
19	153	00465265	19153	Polk	Polk County	06	H1	G4020	218	19780		A	1481988336	50078837	+41.6848158	-093.5689710	19153	0	19153	Polk County	84.02	15.98	6.78	0.32	4.57	0.09	1.35	2.87	19153
13	179	00357095	13179	Liberty	Liberty County	06	H1	G4020	496	25980		A	1337654102	222884791	+31.8074582	-081.4578709	13179	0	13179	Liberty County	45.78	54.22	41.18	0.52	2.05	0.52	3.35	6.59	13179
48	349	01383960	48349	Navarro	Navarro County	06	H1	G4020	206	18620		A	2615116305	197615409	+32.0484480	-096.4769087	48349	0	48349	Navarro County	74.25	25.75	12.22	1.89	0.68	1.55	6.55	2.86	48349
47	187	01639801	47187	Williamson	Williamson County	06	H1	G4020	400	34980		A	1509607199	3017704	+35.8948075	-086.8980679	47187	0	47187	Williamson County	88.77	11.23	4.12	0.1	4.21	0.03	0.43	2.35	47187
56	021	01605075	56021	Laramie	Laramie County	06	H1	G4020		16940		A	6956355039	4348083	+41.2928302	-104.6603950	56021	0	56021	Laramie County	89.72	10.28	2.14	0.93	1.19	0.24	2.12	3.65	56021
13	247	00357592	13247	Rockdale	Rockdale County	06	H1	G4020	122	12060		A	336226920	5900974	+33.6520811	-084.0263696	13247	0	13247	Rockdale County	38.82	61.18	54.74	0.1	1.98	0.2	1.78	2.37	13247
22	031	00558521	22031	De Soto	De Soto Parish	15	H1	G4020	508	43340		A	2269991655	46990189	+32.0592476	-093.7407968	22031	0	22031	De Soto Parish	61.45	38.55	35.41	0.93	0.1	0.04	0.1	1.97	22031
06	019	00277274	06019	Fresno	Fresno County	06	H1	G4020	260	23420		A	15432139292	136609893	+36.7610058	-119.6550193	6019	0	06019	Fresno County	65	35	4.75	1.18	10.35	0.16	14.45	4.1	6019
13	105	00347828	13105	Elbert	Elbert County	06	H1	G4020				A	909352136	59863331	+34.1164130	-082.8419087	13105	0	13105	Elbert County	68.14	31.86	29.88	0	0.57	0	0.56	0.86	13105
48	111	01383841	48111	Dallam	Dallam County	06	H1	G4020				A	3893095084	5180577	+36.2863696	-102.5940204	48111	0	48111	Dallam County	89.68	10.32	0.77	1.18	1.94	0	4.26	2.18	48111
47	035	01639736	47035	Cumberland	Cumberland County	06	H1	G4020		18900		A	1764574105	9099481	+35.9523984	-084.9947614	47035	0	47035	Cumberland County	96.48	3.52	1.04	0.65	0.35	0	0.27	1.21	47035
26	137	01623011	26137	Otsego	Otsego County	06	H1	G4020				A	1333860412	29050564	+45.0217871	-084.5766031	26137	0	26137	Otsego County	95.72	4.28	0.67	0.32	0.57	0.01	0.15	2.56	26137
53	019	01531821	53019	Ferry	Ferry County	06	H1	G4020				A	5706368585	140294391	+48.4732563	-118.5335894	53019	0	53019	Ferry County	76.39	23.61	0.15	13.12	0.7	0.26	0.75	8.63	53019
48	231	01383901	48231	Hunt	Hunt County	06	H1	G4020	206	19100	19124	A	2176666775	107761746	+33.1233077	-096.0842298	48231	0	48231	Hunt County	79.9	20.1	7.82	1.12	1.29	0.05	7.78	2.05	48231
37	039	01008545	37039	Cherokee	Cherokee County	06	H1	G4020				A	1179845613	28813485	+35.1371499	-084.0614491	37039	0	37039	Cherokee County	93.3	6.7	1.24	1.53	0.73	0.04	0.97	2.2	37039
37	035	01008543	37035	Catawba	Catawba County	06	H1	G4020		25860		A	1039553245	37942736	+35.6618826	-081.2149057	37035	0	37035	Catawba County	79.08	20.92	8.18	0.3	4.35	0	5.84	2.25	37035
27	131	00659511	27131	Rice	Rice County	06	H1	G4020	378	22060		A	1284218947	52062452	+44.3507747	-093.2985130	27131	0	27131	Rice County	85.64	14.36	5.69	0.4	2.13	0.08	3.63	2.42	27131
29	219	00758562	29219	Warren	Warren County	06	H1	G4020	476	41180		A	1110098263	23720336	+38.7619020	-091.1593065	29219	0	29219	Warren County	92.74	7.26	2.03	0.86	0.62	0.05	1.66	2.05	29219
22	017	00558458	22017	Caddo	Caddo Parish	15	H1	G4020	508	43340		A	2277812437	149099670	+32.5801062	-093.8849698	22017	0	22017	Caddo Parish	46.17	53.83	49.19	0.38	1.29	0.05	0.88	2.04	22017
19	127	00465252	19127	Marshall	Marshall County	06	H1	G4020		32260		A	1482776070	1803080	+42.0416996	-092.9814034	19127	0	19127	Marshall County	85.83	14.17	1.26	0.26	3.69	0.04	6.64	2.28	19127
40	141	01101858	40141	Tillman	Tillman County	06	H1	G4020				A	2256226948	20895054	+34.3710852	-098.9317010	40141	0	40141	Tillman County	65.37	34.63	7.58	2.72	0.22	0	16.44	7.66	40141
54	063	01557702	54063	Monroe	Monroe County	06	H1	G4020				A	1224426771	2297599	+37.5540622	-080.5503295	54063	0	54063	Monroe County	97.21	2.79	0.93	0.49	0	0	0	1.37	54063
17	099	00422247	17099	LaSalle	LaSalle County	06	H1	G4020	176	36837		A	2940059894	33708940	+41.3433407	-088.8859312	17099	0	17099	LaSalle County	92.56	7.44	2.68	0.08	0.72	0.02	2.19	1.76	17099
19	055	00465216	19055	Delaware	Delaware County	06	H1	G4020				A	1496193400	3185375	+42.4729373	-091.3667667	19055	0	19055	Delaware County	97.54	2.46	0.21	0.32	0.37	0	0.44	1.12	19055
19	051	00465214	19051	Davis	Davis County	06	H1	G4020				A	1300661926	6904087	+40.7480892	-092.4103453	19051	0	19051	Davis County	97.65	2.35	0.04	0.39	0.64	0	0.03	1.24	19051
37	143	01025841	37143	Perquimans	Perquimans County	06	H1	G4020	545	21020		A	640173980	211755191	+36.1808969	-076.4032445	37143	0	37143	Perquimans County	73.75	26.25	23.95	0.31	0.36	0.1	0.51	1.01	37143
22	081	00559472	22081	Red River	Red River Parish	15	H1	G4020				A	1007453088	34259705	+32.1012125	-093.3490504	22081	0	22081	Red River Parish	57.73	42.27	39.11	0	0	0	0.14	3.01	22081
19	067	00465222	19067	Floyd	Floyd County	06	H1	G4020				A	1296471923	2023930	+43.0527410	-092.7873669	19067	0	19067	Floyd County	93.96	6.04	1.72	0.61	1.5	0.15	0.27	1.79	19067
21	145	00516925	21145	McCracken	McCracken County	06	H1	G4020	424	37140		A	644192189	49762212	+37.0541106	-088.7124544	21145	0	21145	McCracken County	85.06	14.94	10.48	0.42	0.88	0.07	0.63	2.47	21145
21	225	00516959	21225	Union	Union County	06	H1	G4020				A	887813999	52903376	+37.6580293	-087.9516496	21225	0	21225	Union County	83.19	16.81	13.32	0	0.46	0	0.51	2.51	21225
47	029	01639734	47029	Cocke	Cocke County	06	H1	G4020	315	35460		A	1129584563	17932684	+35.9161980	-083.1192242	47029	0	47029	Cocke County	94.75	5.25	1.86	0.92	0.19	0.12	0.06	2.1	47029
47	071	01639751	47071	Hardin	Hardin County	06	H1	G4020				A	1495676918	48713523	+35.2018926	-088.1856958	47071	0	47071	Hardin County	94.31	5.69	3.89	0.2	0.46	0	0.08	1.06	47071
45	067	01248010	45067	Marion	Marion County	06	H1	G4020				A	1267466476	12418901	+34.0836195	-079.3540014	45067	0	45067	Marion County	39.65	60.35	56.7	0.62	0.71	0	1.33	0.99	45067
72	057	01804509	72057	Guayama	Guayama Municipio	13	H1	G4020	490	25020		A	168461119	108194654	+17.9739287	-066.1374675	72057	0	72057	Guayama Municipio	73.08	26.92	14.09	0	0.15	0.37	10.24	2.08	72057
29	207	00758556	29207	Stoddard	Stoddard County	06	H1	G4020				A	2131929144	15025824	+36.8515565	-089.9474812	29207	0	29207	Stoddard County	96.93	3.07	1.49	0.02	0.01	0	0.11	1.45	29207
13	093	00351608	13093	Dooly	Dooly County	06	H1	G4020				A	1016908646	12141885	+32.1519954	-083.8071670	13093	0	13093	Dooly County	45.09	54.91	49.08	0.04	0.01	0	4	1.78	13093
27	145	00659517	27145	Stearns	Stearns County	06	H1	G4020	378	41060		A	3477910040	122236877	+45.5552345	-094.6104822	27145	0	27145	Stearns County	87.84	12.16	6.45	0.21	2.09	0.01	1.34	2.07	27145
31	155	00835899	31155	Saunders	Saunders County	06	H1	G4020	420	36540		A	1939715798	28209418	+41.2233882	-096.6420968	31155	0	31155	Saunders County	97.34	2.66	0.49	0.39	0.42	0	0.15	1.21	31155
27	141	00659515	27141	Sherburne	Sherburne County	06	H1	G4020	378	33460		A	1121230367	46966086	+45.4531762	-093.7691300	27141	0	27141	Sherburne County	92.38	7.62	2.47	0.59	1.28	0	1.28	2	27141
46	035	01266980	46035	Davison	Davison County	06	H1	G4020		33580		A	1128284975	3404556	+43.6804393	-098.1558683	46035	0	46035	Davison County	92.6	7.4	1.37	1.98	0.73	0	1.3	2.01	46035
47	025	01639733	47025	Claiborne	Claiborne County	06	H1	G4020				A	1125619421	18052387	+36.5015720	-083.6606975	47025	0	47025	Claiborne County	96.37	3.63	1.01	0.22	0.78	0.16	0.05	1.4	47025
48	049	01383810	48049	Brown	Brown County	06	H1	G4020		15220		A	2446120246	32375524	+31.7641372	-098.9984560	48049	0	48049	Brown County	91.28	8.72	3.77	0.54	0.71	0	1.37	2.33	48049
55	115	01581117	55115	Shawano	Shawano County	06	H1	G4020	267	43020		A	2313441749	41883059	+44.7896407	-088.7558134	55115	0	55115	Shawano County	88.72	11.28	0.4	7.68	0.4	0.02	0.17	2.62	55115
40	083	01101829	40083	Logan	Logan County	06	H1	G4020	416	36420		A	1926268079	13203700	+35.9142774	-097.4509518	40083	0	40083	Logan County	83	17	8.21	3.58	0.37	0.03	0.26	4.54	40083
36	065	00974131	36065	Oneida	Oneida County	06	H1	G4020		46540		A	3139921908	117357161	+43.2427273	-075.4342824	36065	0	36065	Oneida County	85.33	14.67	5.99	0.24	4.05	0.03	1.42	2.95	36065
40	121	01101848	40121	Pittsburg	Pittsburg County	06	H1	G4020		32540		A	3381286065	187418802	+34.9255401	-095.7481302	40121	0	40121	Pittsburg County	72.91	27.09	2.86	5.99	0.35	0.16	0.72	17.01	40121
27	079	00659485	27079	Le Sueur	Le Sueur County	06	H1	G4020	378	33460		A	1162060231	65125082	+44.3734238	-093.7301433	27079	0	27079	Le Sueur County	95.5	4.5	0.84	0.18	0.41	0.01	1.66	1.4	27079
55	027	01581073	55027	Dodge	Dodge County	06	H1	G4020	376	13180		A	2268049732	81331401	+43.4296276	-088.7019394	55027	0	55027	Dodge County	93.56	6.44	2.82	0.37	0.65	0.04	0.73	1.84	55027
20	007	00484973	20007	Barber	Barber County	06	H1	G4020				A	2937240779	5411508	+37.2229059	-098.6850520	20007	0	20007	Barber County	94.66	5.34	0.8	0.82	1.62	0	0.15	1.95	20007
56	031	01605080	56031	Platte	Platte County	06	H1	G4020				A	5390953617	76102033	+42.1315927	-104.9539626	56031	0	56031	Platte County	96.22	3.78	0.01	0.01	1.17	0	0.13	2.46	56031
37	101	01026327	37101	Johnston	Johnston County	06	H1	G4020	450	39580		A	2051313884	9394347	+35.5134188	-078.3673482	37101	0	37101	Johnston County	77.21	22.79	15.96	0.69	0.63	0.04	2.8	2.67	37101
17	183	01785114	17183	Vermilion	Vermilion County	06	H1	G4020		19180		A	2326634937	7531157	+40.1867542	-087.7267779	17183	0	17183	Vermilion County	82.19	17.81	14.08	0.26	0.98	0.03	0.71	1.76	17183
06	103	01692767	06103	Tehama	Tehama County	06	H1	G4020	454	39780		A	7638229340	33767224	+40.1261573	-122.2322737	6103	0	06103	Tehama County	85.74	14.26	0.83	1.96	1.51	0.04	5.43	4.49	6103
55	025	01581072	55025	Dane	Dane County	06	H1	G4020	357	31540		A	3098899108	106217126	+43.0674684	-089.4178523	55025	0	55025	Dane County	83.89	16.11	5.18	0.33	5.93	0.04	1.48	3.15	55025
37	167	01025844	37167	Stanly	Stanly County	06	H1	G4020	172	10620		A	1023250040	25187035	+35.3104492	-080.2543742	37167	0	37167	Stanly County	83.62	16.38	11.37	0.46	1.79	0.01	0.91	1.84	37167
13	069	00347456	13069	Coffee	Coffee County	06	H1	G4020		20060		A	1533972030	26884091	+31.5492452	-082.8449401	13069	0	13069	Coffee County	67.82	32.18	28.5	0.04	0.79	0	1.43	1.43	13069
13	299	00357722	13299	Ware	Ware County	06	H1	G4020		48180		A	2329026445	22649478	+31.0508810	-082.4215072	13299	0	13299	Ware County	64.82	35.18	30.17	0.56	1.05	0.06	1.29	2.04	13299
39	027	01074026	39027	Clinton	Clinton County	06	H1	G4020	178	48940		A	1058609496	9329331	+39.4166813	-083.8045826	39027	0	39027	Clinton County	94.29	5.71	2.05	0.06	0.48	0.02	0.37	2.72	39027
27	137	00662850	27137	St. Louis	St. Louis County	06	H1	G4020		20260		A	16181141791	1586529239	+47.5786350	-092.5145933	27137	0	27137	St. Louis County	92.08	7.92	1.58	1.83	1.03	0.05	0.45	2.98	27137
72	143	01804552	72143	Vega Alta	Vega Alta Municipio	13	H1	G4020	490	41980		A	71816310	25307600	+18.4362199	-066.3364122	72143	0	72143	Vega Alta Municipio	71.44	28.56	10.58	0	0.13	0	15.43	2.42	72143
19	015	00465197	19015	Boone	Boone County	06	H1	G4020	218	11180		A	1477555796	8129933	+42.0386420	-093.9386030	19015	0	19015	Boone County	95.74	4.26	0.64	0.41	0.31	0.42	0.78	1.7	19015
45	037	01247999	45037	Edgefield	Edgefield County	06	H1	G4020		12260		A	1296833562	16298644	+33.7764976	-081.9682452	45037	0	45037	Edgefield County	60.03	39.97	35.32	0.4	0.3	0.04	2.09	1.82	45037
55	015	01581067	55015	Calumet	Calumet County	06	H1	G4020	118	11540		A	824263566	204161565	+44.0784104	-088.2121322	55015	0	55015	Calumet County	94.58	5.42	0.85	0.55	2.41	0	0.59	1.01	55015
21	121	00516907	21121	Knox	Knox County	06	H1	G4020		30940		A	1000524690	3742206	+36.8885003	-083.8555508	21121	0	21121	Knox County	96.41	3.59	0.81	0.81	0.38	0.15	0.08	1.36	21121
26	067	01622976	26067	Ionia	Ionia County	06	H1	G4020	266	24340		A	1479710873	22590323	+42.9446503	-085.0737660	26067	0	26067	Ionia County	91.69	8.31	4.63	0.2	0.42	0.01	0.72	2.33	26067
21	035	00516864	21035	Calloway	Calloway County	06	H1	G4020		34660		A	997224714	66474183	+36.6209783	-088.2740857	21035	0	21035	Calloway County	91.45	8.55	3.52	0.32	1.1	0.23	0.46	2.93	21035
47	147	01639786	47147	Robertson	Robertson County	06	H1	G4020	400	34980		A	1233703847	457701	+36.5275092	-086.8693538	47147	0	47147	Robertson County	87.49	12.51	7.27	0.27	0.56	0.06	2.09	2.25	47147
51	043	01690562	51043	Clarke	Clarke County	06	H1	G4020	548	47900	47894	A	455664146	5690611	+39.1153068	-077.9907479	51043	0	51043	Clarke County	89.79	10.21	5.39	0	0.71	0	1.47	2.64	51043
28	021	00695735	28021	Claiborne	Claiborne County	06	H1	G4020				A	1262400025	35711134	+31.9728096	-090.9154239	28021	0	28021	Claiborne County	11.31	88.69	87.23	0.07	1.13	0	0.06	0.21	28021
37	147	01008578	37147	Pitt	Pitt County	06	H1	G4020	272	24780		A	1689621009	8246941	+35.5924897	-077.3727387	37147	0	37147	Pitt County	57.21	42.79	34.7	0.33	1.75	0.06	3.33	2.61	37147
13	001	00349113	13001	Appling	Appling County	06	H1	G4020				A	1316424660	10326621	+31.7397120	-082.2901025	13001	0	13001	Appling County	74.57	25.43	19.31	0.53	0.4	0	4.25	0.95	13001
19	099	00465238	19099	Jasper	Jasper County	06	H1	G4020	218	19780		A	1891795109	6544165	+41.6855513	-093.0541468	19099	0	19099	Jasper County	95.3	4.7	2	0.21	0.47	0	0.31	1.73	19099
28	153	00695797	28153	Wayne	Wayne County	06	H1	G4020				A	2099745602	7255476	+31.6425030	-088.6782140	28153	0	28153	Wayne County	57.4	42.6	41.03	0.08	0.13	0	0.56	0.79	28153
51	081	01501122	51081	Greensville	Greensville County	06	H1	G4020				A	764634552	4086108	+36.6803363	-077.5602774	51081	0	51081	Greensville County	37.74	62.26	59.38	0.05	0.06	0	0.38	2.38	51081
48	503	01384037	48503	Young	Young County	06	H1	G4020				A	2368539757	42371869	+33.1587778	-098.6783895	48503	0	48503	Young County	95.72	4.28	2.1	0.74	0.27	0	0.78	0.39	48503
19	149	00465263	19149	Plymouth	Plymouth County	06	H1	G4020				A	2234715257	2176851	+42.7375854	-096.2158638	19149	0	19149	Plymouth County	94.52	5.48	0.97	0.47	0.65	0	2.32	1.07	19149
36	123	00974159	36123	Yates	Yates County	06	H1	G4020	464	40380		A	875777224	97488350	+42.6382370	-077.1043238	36123	0	36123	Yates County	96.45	3.55	1.02	0.2	0.65	0.02	0.44	1.22	36123
13	121	01694833	13121	Fulton	Fulton County	06	H1	G4020	122	12060		A	1364133162	19666288	+33.7900338	-084.4681816	13121	0	13121	Fulton County	44.6	55.4	44.09	0.41	7.06	0.03	1.48	2.34	13121
29	007	00758458	29007	Audrain	Audrain County	06	H1	G4020	190	33020		A	1792918159	11843439	+39.2144810	-091.8434182	29007	0	29007	Audrain County	88.87	11.13	5.71	0.35	0.13	0.09	0.64	4.21	29007
45	029	01247991	45029	Colleton	Colleton County	06	H1	G4020				A	2736331638	198865069	+32.8350184	-080.6552438	45029	0	45029	Colleton County	57.26	42.74	38.34	0.83	0.14	0	2.56	0.86	45029
55	055	01581087	55055	Jefferson	Jefferson County	06	H1	G4020	376	48020		A	1441308410	67985729	+43.0138045	-088.7739847	55055	0	55055	Jefferson County	94.1	5.9	0.89	0.11	0.63	0.04	1.94	2.3	55055
05	055	00066857	05055	Greene	Greene County	06	H1	G4020	308	37500		A	1495304293	5273183	+36.1206072	-090.5663459	5055	0	05055	Greene County	94.7	5.3	1.92	0.28	0.36	0.03	0.94	1.76	5055
13	249	00344129	13249	Schley	Schley County	06	H1	G4020		11140		A	432291202	2369649	+32.2634439	-084.3227083	13249	0	13249	Schley County	69.68	30.32	25.44	0	0	0	3.75	1.13	13249
06	077	00277303	06077	San Joaquin	San Joaquin County	06	H1	G4020	488	44700		A	3606222502	89027654	+37.9349815	-121.2722440	6077	0	06077	San Joaquin County	56.46	43.54	6.99	0.63	15.56	0.61	8.8	10.93	6077
28	159	00695800	28159	Winston	Winston County	06	H1	G4020				A	1572773194	7341897	+33.0787236	-089.0373913	28159	0	28159	Winston County	50.45	49.55	46.92	1.33	0.03	0	0.31	0.95	28159
21	103	00516898	21103	Henry	Henry County	06	H1	G4020	350	31140		A	741500309	12501986	+38.4513829	-085.1196472	21103	0	21103	Henry County	93.29	6.71	2.97	0	0.63	0.12	1.18	1.82	21103
21	167	00516930	21167	Mercer	Mercer County	06	H1	G4020				A	645073065	10991213	+37.8120852	-084.8796946	21167	0	21167	Mercer County	92.99	7.01	4.21	0.14	0.45	0.06	0.56	1.59	21167
21	135	00516914	21135	Lewis	Lewis County	06	H1	G4020				A	1250548676	31895661	+38.5350468	-083.3701427	21135	0	21135	Lewis County	97.76	2.24	0.67	0.22	0.14	0	0	1.21	21135
28	053	00695750	28053	Humphreys	Humphreys County	06	H1	G4020				A	1083947284	32942664	+33.1309962	-090.5234209	28053	0	28053	Humphreys County	20.78	79.22	75.99	0.29	0.08	0.05	2.81	0	28053
21	221	00516957	21221	Trigg	Trigg County	06	H1	G4020		17300		A	1143489745	103147003	+36.8076808	-087.8586515	21221	0	21221	Trigg County	90.4	9.6	7.45	0	0.47	0	0.35	1.34	21221
24	029	00593907	24029	Kent	Kent County	06	H1	G4020				A	717497117	353321619	+39.2412793	-076.1259867	24029	0	24029	Kent County	80.74	19.26	14.27	0.13	1.17	0.03	1.36	2.3	24029
46	083	01265769	46083	Lincoln	Lincoln County	06	H1	G4020		43620		A	1495182125	1179561	+43.2794204	-096.7222862	46083	0	46083	Lincoln County	94.46	5.54	1.33	0.43	1.1	0.03	0.47	2.17	46083
55	017	01581068	55017	Chippewa	Chippewa County	06	H1	G4020	232	20740		A	2611628507	85233303	+45.0690918	-091.2835054	55017	0	55017	Chippewa County	94.98	5.02	1.59	0.14	1.35	0	0.18	1.76	55017
21	157	00516922	21157	Marshall	Marshall County	06	H1	G4020				A	782712536	98325124	+36.8820170	-088.3327524	21157	0	21157	Marshall County	97.4	2.6	0.94	0.15	0.2	0	0.16	1.16	21157
13	185	00326720	13185	Lowndes	Lowndes County	06	H1	G4020		46660		A	1287842038	34542105	+30.8331450	-083.2689952	13185	0	13185	Lowndes County	56.98	43.02	36.49	0.38	1.74	0.15	1.89	2.36	13185
26	099	01622992	26099	Macomb	Macomb County	06	H1	G4020	220	19820	47664	A	1241494597	237183770	+42.6715526	-082.9114562	26099	0	26099	Macomb County	80.96	19.04	11.69	0.32	4.02	0.06	0.56	2.39	26099
17	079	00424241	17079	Jasper	Jasper County	06	H1	G4020				A	1281043651	9334509	+39.0048857	-088.1507245	17079	0	17079	Jasper County	97.28	2.72	0.49	0.03	0.09	0	0.08	2.02	17079
51	155	01501465	51155	Pulaski	Pulaski County	06	H1	G4020		13980		A	828378951	24875979	+37.0633853	-080.7134439	51155	0	51155	Pulaski County	92.08	7.92	4.34	0.01	0.75	0.12	0.48	2.21	51155
37	179	01008590	37179	Union	Union County	06	H1	G4020	172	16740		A	1638778990	17891392	+34.9918204	-080.5304264	37179	0	37179	Union County	81.26	18.74	11.45	0.24	3.02	0.04	1.69	2.29	37179
06	001	01675839	06001	Alameda	Alameda County	06	H1	G4020	488	41860	36084	A	1910017353	216902808	+37.6471385	-121.9124880	6001	0	06001	Alameda County	40.46	59.54	10.61	0.67	30.14	0.84	10.82	6.46	6001
18	085	00450367	18085	Kosciusko	Kosciusko County	06	H1	G4020	515	47700		A	1376434729	59436572	+41.2442928	-085.8615754	18085	0	18085	Kosciusko County	93.84	6.16	0.75	0.47	1.26	0.03	1.63	2.02	18085
28	103	00695774	28103	Noxubee	Noxubee County	06	H1	G4020				A	1800451921	12487951	+33.1066060	-088.5661522	28103	0	28103	Noxubee County	27.25	72.75	72.16	0	0.05	0	0	0.54	28103
39	039	01074032	39039	Defiance	Defiance County	06	H1	G4020		19580		A	1065649888	7073996	+41.3216789	-084.4864334	39039	0	39039	Defiance County	90.69	9.31	1.76	0.5	0.44	0.03	3.27	3.31	39039
17	121	00424259	17121	Marion	Marion County	06	H1	G4020	476	16460		A	1482865616	9234118	+38.6482361	-088.9203624	17121	0	17121	Marion County	92.47	7.53	3.66	0.21	0.64	0	0.46	2.54	17121
13	243	00352242	13243	Randolph	Randolph County	06	H1	G4020				A	1109126227	6830041	+31.7626510	-084.7523108	13243	0	13243	Randolph County	34.73	65.27	62.4	0	0	0	1.08	1.79	13243
56	045	01605086	56045	Weston	Weston County	06	H1	G4020		23940		A	6210804119	5225499	+43.8462133	-104.5700202	56045	0	56045	Weston County	97.42	2.58	0.23	0.17	0.77	0.14	0	1.28	56045
72	137	01804549	72137	Toa Baja	Toa Baja Municipio	13	H1	G4020	490	41980		A	60201711	48075983	+18.4569100	-066.1931933	72137	0	72137	Toa Baja Municipio	72.43	27.57	11.4	0.03	0	0	10.95	5.19	72137
17	187	01785134	17187	Warren	Warren County	06	H1	G4020				A	1404768301	1672625	+40.8504412	-090.6202228	17187	0	17187	Warren County	88.11	11.89	2.92	0.22	2.5	0	5.1	1.15	17187
01	089	00161570	01089	Madison	Madison County	06	H1	G4020	290	26620		A	2076136600	28786030	+34.7642377	-086.5510802	1089	0	01089	Madison County	67.94	32.06	24.29	0.59	2.64	0.09	1.36	3.09	1089
47	189	01639802	47189	Wilson	Wilson County	06	H1	G4020	400	34980		A	1478548412	32071810	+36.1495270	-086.2912423	47189	0	47189	Wilson County	87.77	12.23	7.14	0.34	1.65	0.02	1.41	1.66	47189
48	063	01383817	48063	Camp	Camp County	06	H1	G4020		34420		A	507242364	19129375	+32.9745813	-094.9790850	48063	0	48063	Camp County	72.53	27.47	16.59	0.45	0.43	0	7.14	2.86	48063
19	145	00465261	19145	Page	Page County	06	H1	G4020				A	1385497642	1359014	+40.7390972	-095.1443014	19145	0	19145	Page County	93.75	6.25	2	0.52	1	0.12	0.43	2.19	19145
22	045	00558576	22045	Iberia	Iberia Parish	15	H1	G4020	318	29180		A	1485913496	1182061975	+29.6060126	-091.8427057	22045	0	22045	Iberia Parish	60.71	39.29	31.69	0.1	2.74	0	1.74	3.02	22045
37	133	01026341	37133	Onslow	Onslow County	06	H1	G4020		27340		A	1973765096	370675285	+34.7631087	-077.4994691	37133	0	37133	Onslow County	74.72	25.28	13.99	0.55	2.16	0.15	1.46	6.98	37133
27	043	00659467	27043	Faribault	Faribault County	06	H1	G4020				A	1845313211	24410722	+43.6765219	-093.9472338	27043	0	27043	Faribault County	96.73	3.27	0.25	0.3	0.37	0	0.94	1.41	27043
48	161	01383866	48161	Freestone	Freestone County	06	H1	G4020				A	2273311866	36936963	+31.7017487	-096.1449568	48161	0	48161	Freestone County	80.44	19.56	15.19	0.42	0.71	0	1.51	1.73	48161
51	520	01498416	51520	Bristol	Bristol city	25	C7	G4020	304	28700		F	33336230	322409	+36.6169541	-082.1575641	51520	0	51520	Bristol city	90.46	9.54	5.7	0	0.22	0	0.43	3.18	51520
48	399	01383985	48399	Runnels	Runnels County	06	H1	G4020				A	2722259323	15604788	+31.8451193	-099.9827145	48399	0	48399	Runnels County	92.54	7.46	3.01	0.16	0.11	0	2.96	1.24	48399
13	161	01687999	13161	Jeff Davis	Jeff Davis County	06	H1	G4020				A	857075892	11600966	+31.8116153	-082.6368248	13161	0	13161	Jeff Davis County	77.15	22.85	16.73	0	0.23	0	2.64	3.25	13161
05	145	00069906	05145	White	White County	06	H1	G4020	340	42620		A	2678251423	20554640	+35.2551175	-091.7530339	5145	0	05145	White County	91.1	8.9	4.36	0.6	0.74	0	0.97	2.22	5145
29	053	00758481	29053	Cooper	Cooper County	06	H1	G4020	190	17860		A	1462695259	11475878	+38.8470929	-092.8100688	29053	0	29053	Cooper County	88.76	11.24	5.83	0.49	0.45	0.19	0.63	3.65	29053
48	117	01383845	48117	Deaf Smith	Deaf Smith County	06	H1	G4020		25820		A	3876750568	3926557	+34.9407663	-102.6075637	48117	0	48117	Deaf Smith County	89.66	10.34	1.02	0.66	0.63	0.1	4.29	3.65	48117
46	011	01265779	46011	Brookings	Brookings County	06	H1	G4020		15100		A	2051833299	32942236	+44.3766745	-096.7977971	46011	0	46011	Brookings County	92.45	7.55	1.44	1.1	3.06	0	0.51	1.44	46011
28	027	00695738	28027	Coahoma	Coahoma County	06	H1	G4020		17260		A	1432509882	77542049	+34.2303156	-090.6040104	28027	0	28027	Coahoma County	20.9	79.1	77.62	0.17	0.49	0	0.11	0.71	28027
18	011	00450405	18011	Boone	Boone County	06	H1	G4020	294	26900		A	1095260006	876741	+40.0508916	-086.4690137	18011	0	18011	Boone County	92.82	7.18	1.73	0.21	2.96	0	0.55	1.72	18011
12	023	00306909	12023	Columbia	Columbia County	06	H1	G4020	264	29380		A	2065648312	9755972	+30.2216509	-082.6233712	12023	0	12023	Columbia County	76.68	23.32	18.08	0.28	1.06	0.02	1.22	2.65	12023
28	047	00695747	28047	Harrison	Harrison County	06	H1	G4020		25060		A	1485724358	1064607689	+30.4165357	-089.0833762	28047	0	28047	Harrison County	67.94	32.06	24.94	0.55	2.84	0.03	0.75	2.95	28047
47	011	01639727	47011	Bradley	Bradley County	06	H1	G4020	174	17420		A	851489196	6959141	+35.1539144	-084.8594137	47011	0	47011	Bradley County	89.84	10.16	5.07	0.14	1.21	0.03	1.81	1.91	47011
48	315	01383940	48315	Marion	Marion County	06	H1	G4020				A	986530318	102099491	+32.7981821	-094.3568533	48315	0	48315	Marion County	72.8	27.2	22.9	0.11	0.32	0.41	2.09	1.38	48315
48	291	01383931	48291	Liberty	Liberty County	06	H1	G4020	288	26420		A	3000121460	46620495	+30.1585081	-094.8440607	48291	0	48291	Liberty County	80.53	19.47	9.88	0.59	0.52	0.02	7.43	1.03	48291
54	083	01550048	54083	Randolph	Randolph County	06	H1	G4020		21180		A	2692810850	667359	+38.7810953	-079.8677881	54083	0	54083	Randolph County	96.38	3.62	2.14	0.23	0.55	0	0.34	0.36	54083
21	199	00516946	21199	Pulaski	Pulaski County	06	H1	G4020		43700		A	1705275604	48545539	+37.1074520	-084.5769692	21199	0	21199	Pulaski County	96.31	3.69	0.89	0.32	0.82	0	0.36	1.31	21199
37	065	01008551	37065	Edgecombe	Edgecombe County	06	H1	G4020	468	40580		A	1309074148	3705924	+35.9170773	-077.6027422	37065	0	37065	Edgecombe County	39.36	60.64	57.61	0.13	0.21	0.12	1.03	1.53	37065
13	213	01688005	13213	Murray	Murray County	06	H1	G4020	174	19140		A	892235145	5719644	+34.7970974	-084.7379899	13213	0	13213	Murray County	96.78	3.22	1.04	0.13	0.34	0	0.74	0.98	13213
18	075	00450362	18075	Jay	Jay County	06	H1	G4020				A	994310119	458556	+40.4349560	-085.0023313	18075	0	18075	Jay County	96.99	3.01	0.36	0.14	0.75	0	0.78	0.97	18075
12	021	00295754	12021	Collier	Collier County	06	H1	G4020	163	34940		A	5172076456	1575209325	+26.1187860	-081.4009553	12021	0	12021	Collier County	88.82	11.18	6.84	0.18	1.31	0.01	1.55	1.3	12021
13	017	00351606	13017	Ben Hill	Ben Hill County	06	H1	G4020		22340		A	647802123	9814374	+31.7407715	-083.1471970	13017	0	13017	Ben Hill County	59.67	40.33	36.61	0	0.69	0	2.03	1	13017
20	159	00485043	20159	Rice	Rice County	06	H1	G4020				A	1880936102	4482698	+38.3471776	-098.2014154	20159	0	20159	Rice County	90.97	9.03	1.96	0.69	0.82	0.21	2.11	3.24	20159
28	107	00695776	28107	Panola	Panola County	06	H1	G4020				A	1774595233	51686997	+34.3652052	-089.9630654	28107	0	28107	Panola County	48.69	51.31	48.6	0.19	0.01	0.06	0.14	2.3	28107
39	143	01074084	39143	Sandusky	Sandusky County	06	H1	G4020	534	23380		A	1057351022	24514231	+41.3553193	-083.1427763	39143	0	39143	Sandusky County	91.2	8.8	2.99	0.28	0.38	0.02	2.31	2.82	39143
48	085	01383828	48085	Collin	Collin County	06	H1	G4020	206	19100	19124	A	2178839147	115550728	+33.1944942	-096.5794280	48085	0	48085	Collin County	69.15	30.85	9.73	0.47	15.15	0.08	2.34	3.09	48085
45	001	01245666	45001	Abbeville	Abbeville County	06	H1	G4020				A	1272184102	53221051	+34.2290410	-082.4540577	45001	0	45001	Abbeville County	69.93	30.07	27.63	0.06	0.32	0	0.15	1.91	45001
04	015	00025445	04015	Mohave	Mohave County	06	H1	G4020		29420		A	34530024782	333401646	+35.7177050	-113.7496891	4015	0	04015	Mohave County	90.23	9.77	1.07	2.28	1.11	0.22	2.56	2.52	4015
45	051	01248005	45051	Horry	Horry County	06	H1	G4020	396	34820		A	2935248129	314476303	+33.9092694	-078.9766749	45051	0	45051	Horry County	81.1	18.9	13.3	0.54	1.36	0.04	1.99	1.66	45051
42	091	01213680	42091	Montgomery	Montgomery County	06	H1	G4020	428	37980	33874	A	1250887844	10984167	+40.2099992	-075.3702011	42091	0	42091	Montgomery County	79.07	20.93	9.19	0.13	7.6	0.04	1.37	2.61	42091
29	211	00758558	29211	Sullivan	Sullivan County	06	H1	G4020				A	1678265913	9121738	+40.2095870	-093.1097826	29211	0	29211	Sullivan County	90.57	9.43	2.27	1.44	0.1	0.14	3.52	1.95	29211
48	039	01383805	48039	Brazoria	Brazoria County	06	H1	G4020	288	26420		A	3530999266	635436647	+29.1678175	-095.4346470	48039	0	48039	Brazoria County	72.41	27.59	13.98	0.67	6.68	0.01	4.03	2.22	48039
39	113	01074069	39113	Montgomery	Montgomery County	06	H1	G4020	212	19430		A	1194894576	7494897	+39.7537357	-084.2905915	39113	0	39113	Montgomery County	72.67	27.33	20.39	0.23	2.16	0.04	1	3.52	39113
29	147	00758528	29147	Nodaway	Nodaway County	06	H1	G4020		32340		A	2271326613	2361588	+40.3611359	-094.8831457	29147	0	29147	Nodaway County	93.68	6.32	2.76	0.22	1.37	0.13	0.39	1.45	29147
27	115	00659503	27115	Pine	Pine County	06	H1	G4020				A	3655344652	60270933	+46.1009402	-092.7630936	27115	0	27115	Pine County	91.37	8.63	2.25	2.43	0.56	0.03	0.49	2.86	27115
48	021	01383796	48021	Bastrop	Bastrop County	06	H1	G4020		12420		A	2300500049	19009784	+30.1007718	-097.3106392	48021	0	48021	Bastrop County	67.98	32.02	7.45	0.47	0.87	0	20.58	2.64	48021
55	009	01581064	55009	Brown	Brown County	06	H1	G4020	267	24580		A	1372931376	221810753	+44.4740244	-087.9961303	55009	0	55009	Brown County	84.96	15.04	2.44	2.46	3.24	0.02	3.5	3.38	55009
20	205	00485063	20205	Wilson	Wilson County	06	H1	G4020				A	1477385742	12048762	+37.5585146	-095.7451749	20205	0	20205	Wilson County	94.64	5.36	0.46	0.49	0.01	0.03	0.07	4.29	20205
22	069	00558108	22069	Natchitoches	Natchitoches Parish	15	H1	G4020		35060		A	3246092085	119733774	+31.7325086	-093.0825461	22069	0	22069	Natchitoches Parish	53.3	46.7	41.26	0.82	0.74	0	2.06	1.83	22069
20	141	00485034	20141	Osborne	Osborne County	06	H1	G4020				A	2311604929	4806274	+39.3482608	-098.7679416	20141	0	20141	Osborne County	96.18	3.82	0.48	0.4	0.08	0	0.71	2.15	20141
21	125	00516909	21125	Laurel	Laurel County	06	H1	G4020		30940		A	1124025614	25134447	+37.1132678	-084.1193950	21125	0	21125	Laurel County	96.98	3.02	0.74	0.39	0.39	0	0.2	1.3	21125
47	121	01639775	47121	Meigs	Meigs County	06	H1	G4020				A	505397668	55738399	+35.5122030	-084.8161015	47121	0	47121	Meigs County	96.08	3.92	1.9	0.34	0.21	0	0	1.46	47121
13	269	00344156	13269	Taylor	Taylor County	06	H1	G4020				A	975613090	7801539	+32.5546668	-084.2514261	13269	0	13269	Taylor County	57.69	42.31	37.96	0	1.84	0	2.14	0.37	13269
51	830	01789076	51830	Williamsburg	Williamsburg city	25	C7	G4020	545	47260		F	23149770	416905	+37.2694810	-076.7081925	51830	0	51830	Williamsburg city	73.43	26.57	15.05	0.36	6.45	0	1.13	3.58	51830
48	415	01383993	48415	Scurry	Scurry County	06	H1	G4020		43660		A	2345090474	5436957	+32.7443531	-100.9133465	48415	0	48415	Scurry County	86.11	13.89	4.63	0.23	0.3	0	5.87	2.87	48415
37	119	01008570	37119	Mecklenburg	Mecklenburg County	06	H1	G4020	172	16740		A	1356130079	58209535	+35.2468623	-080.8338317	37119	0	37119	Mecklenburg County	53.79	46.21	31.55	0.39	5.86	0.05	5.59	2.78	37119
13	133	00348672	13133	Greene	Greene County	06	H1	G4020				A	1003664492	48417220	+33.5767036	-083.1666253	13133	0	13133	Greene County	59.06	40.94	35.17	0	1.14	0.02	3.81	0.8	13133
48	135	01383853	48135	Ector	Ector County	06	H1	G4020	372	36220		A	2325440847	10256582	+31.8653008	-102.5425068	48135	0	48135	Ector County	80.46	19.54	4.8	0.58	1.19	0.03	9.96	2.99	48135
53	027	01531823	53027	Grays Harbor	Grays Harbor County	06	H1	G4020		10140		A	4924794342	834310602	+47.1137324	-123.8267349	53027	0	53027	Grays Harbor County	87.67	12.33	1.18	4.23	1.51	0.27	0.8	4.35	53027
54	003	01550008	54003	Berkeley	Berkeley County	06	H1	G4020	548	25180		A	831767529	1060958	+39.4479382	-078.0377535	54003	0	54003	Berkeley County	86.79	13.21	7.84	0.08	1.08	0	1.22	3	54003
48	121	01383847	48121	Denton	Denton County	06	H1	G4020	206	19100	19124	A	2275318245	189471919	+33.2051320	-097.1211403	48121	0	48121	Denton County	74.3	25.7	9.81	0.48	8.7	0.08	3.01	3.62	48121
45	021	01247987	45021	Cherokee	Cherokee County	06	H1	G4020	273	23500		A	1017770812	11691708	+35.0497962	-081.6076469	45021	0	45021	Cherokee County	75.53	24.47	20.07	0.2	0.58	0.04	1.13	2.43	45021
37	199	01008598	37199	Yancey	Yancey County	06	H1	G4020				A	809610024	1524558	+35.8893259	-082.3039535	37199	0	37199	Yancey County	96.19	3.81	0.67	0.53	0.28	0.02	0.88	1.42	37199
48	321	01383943	48321	Matagorda	Matagorda County	06	H1	G4020	288	13060		A	2830645444	1345742564	+28.7747601	-096.0015316	48321	0	48321	Matagorda County	68.38	31.62	10.37	0.38	1.93	0.33	16.81	1.81	48321
27	149	00659519	27149	Stevens	Stevens County	06	H1	G4020				A	1459664592	30322218	+45.5934609	-095.9923146	27149	0	27149	Stevens County	90.37	9.63	1.99	1.67	2.37	0.15	2.34	1.11	27149
13	301	00347777	13301	Warren	Warren County	06	H1	G4020				A	736483608	6034478	+33.4191691	-082.6880123	13301	0	13301	Warren County	37.49	62.51	61.11	0	0.6	0	0.08	0.72	13301
48	197	01383884	48197	Hardeman	Hardeman County	06	H1	G4020				A	1800337387	4548860	+34.2899036	-099.7456973	48197	0	48197	Hardeman County	87.93	12.07	5.88	1.14	0	0	2.74	2.31	48197
21	085	00516889	21085	Grayson	Grayson County	06	H1	G4020				A	1294808799	28746004	+37.4585771	-086.3440114	21085	0	21085	Grayson County	95.93	4.07	1.15	0.43	0.06	0.02	0.94	1.47	21085
13	149	00347067	13149	Heard	Heard County	06	H1	G4020	122	12060		A	766567357	13263789	+33.2913469	-085.1378862	13149	0	13149	Heard County	86.9	13.1	8.73	0.03	0.53	0.09	0.42	3.31	13149
72	061	01804511	72061	Guaynabo	Guaynabo Municipio	13	H1	G4020	490	41980		A	71444633	468303	+18.3443567	-066.1140555	72061	0	72061	Guaynabo Municipio	75.36	24.64	7.17	0.17	0.05	0	13.14	4.1	72061
28	093	00695770	28093	Marshall	Marshall County	06	H1	G4020	368	32820		A	1829011199	9173803	+34.7661897	-089.5042310	28093	0	28093	Marshall County	49.48	50.52	47.8	0.07	0	0	1.79	0.85	28093
20	081	00485328	20081	Haskell	Haskell County	06	H1	G4020				A	1495772609	910409	+37.5549790	-100.8799515	20081	0	20081	Haskell County	86.14	13.86	0.02	1.39	0.12	0	11.17	1.14	20081
13	295	00354216	13295	Walker	Walker County	06	H1	G4020	174	16860		A	1156145202	1672676	+34.7358020	-085.3054565	13295	0	13295	Walker County	92	8	4.11	0.17	0.82	0.01	0.72	2.16	13295
19	095	00465236	19095	Iowa	Iowa County	06	H1	G4020				A	1518911689	2686847	+41.6839184	-092.0591226	19095	0	19095	Iowa County	96.76	3.24	0.93	0.09	0.49	0	0.48	1.25	19095
31	019	00835831	31019	Buffalo	Buffalo County	06	H1	G4020		28260		A	2507679097	18593336	+40.8552654	-099.0749839	31019	0	31019	Buffalo County	91.75	8.25	1	0.21	1.31	0.02	3.75	1.97	31019
29	135	00758522	29135	Moniteau	Moniteau County	06	H1	G4020		27620		A	1074923593	9948028	+38.6330371	-092.5836417	29135	0	29135	Moniteau County	95.99	4.01	2.73	0.39	0.06	0	0.19	0.64	29135
51	193	01480179	51193	Westmoreland	Westmoreland County	06	H1	G4020				A	593951804	61108785	+38.1093110	-076.8039326	51193	0	51193	Westmoreland County	67.91	32.09	25.9	0.51	0.73	0.01	2.47	2.47	51193
37	023	01008539	37023	Burke	Burke County	06	H1	G4020		25860		A	1311146879	20719897	+35.7461820	-081.7061795	37023	0	37023	Burke County	84.35	15.65	6.09	0.9	3.61	0.16	3.08	1.81	37023
37	191	01026128	37191	Wayne	Wayne County	06	H1	G4020		24140		A	1434651139	9842326	+35.3541896	-078.0086695	37191	0	37191	Wayne County	63.69	36.31	30.47	0.3	1.2	0.04	1.12	3.17	37191
42	123	01213691	42123	Warren	Warren County	06	H1	G4020		47620		A	2290280119	37368145	+41.8342984	-079.2981823	42123	0	42123	Warren County	97.7	2.3	0.48	0.11	0.48	0	0.16	1.06	42123
05	061	00066872	05061	Howard	Howard County	06	H1	G4020				A	1521168583	21361761	+34.0830639	-093.9909315	5061	0	05061	Howard County	67.37	32.63	20.88	0.37	0.27	0.09	8.82	2.21	5061
37	059	01008549	37059	Davie	Davie County	06	H1	G4020	268	49180		A	682977540	7511429	+35.9293554	-080.5425524	37059	0	37059	Davie County	89.34	10.66	4.96	0.3	0.71	0	1.8	2.9	37059
37	111	01025836	37111	McDowell	McDowell County	06	H1	G4020	120	32000		A	1139476689	13977729	+35.6822711	-082.0480438	37111	0	37111	McDowell County	91.62	8.38	3.6	0.34	0.92	0	2.16	1.36	37111
05	099	00069169	05099	Nevada	Nevada County	06	H1	G4020		26260		A	1600067809	7489490	+33.6666991	-093.3050716	5099	0	05099	Nevada County	62.83	37.17	34.53	0.16	0.04	0.02	0	2.42	5099
39	011	01074019	39011	Auglaize	Auglaize County	06	H1	G4020	338	47540		A	1039590216	1339586	+40.5613090	-084.2240177	39011	0	39011	Auglaize County	96.53	3.47	0.64	0.21	0.47	0.01	0.87	1.27	39011
19	063	00465220	19063	Emmet	Emmet County	06	H1	G4020				A	1025349325	17175565	+43.3779844	-094.6693702	19063	0	19063	Emmet County	94.61	5.39	2.11	0.17	0.25	0	1.19	1.67	19063
20	169	00485047	20169	Saline	Saline County	06	H1	G4020		41460		A	1865429339	2760902	+38.7918043	-097.6514783	20169	0	20169	Saline County	87.74	12.26	2.81	0.47	2.25	0.03	2.5	4.21	20169
56	029	01605079	56029	Park	Park County	06	H1	G4020				A	17972027719	67638744	+44.4923865	-109.5935975	56029	0	56029	Park County	94.75	5.25	0.68	1.02	0.53	0	1	2.02	56029
42	093	01213681	42093	Montour	Montour County	06	H1	G4020	146	14100		A	337322557	5408350	+41.0292837	-076.6652253	42093	0	42093	Montour County	93.9	6.1	1.8	0.06	3.46	0	0.08	0.71	42093
12	121	00295729	12121	Suwannee	Suwannee County	06	H1	G4020				A	1783430092	9505389	+30.1892438	-082.9927542	12121	0	12121	Suwannee County	82.71	17.29	12.9	0.13	0.12	0.05	1	3.08	12121
21	173	00516933	21173	Montgomery	Montgomery County	06	H1	G4020	336	34460		A	511135381	3853437	+38.0381086	-083.9124157	21173	0	21173	Montgomery County	94.47	5.53	2.8	0.33	0.08	0.13	0.68	1.52	21173
45	057	01248008	45057	Lancaster	Lancaster County	06	H1	G4020	172	16740		A	1422080346	15487881	+34.6868182	-080.7036885	45057	0	45057	Lancaster County	74.28	25.72	21.03	0.1	1.31	0	0.78	2.5	45057
12	123	00295728	12123	Taylor	Taylor County	06	H1	G4020				A	2702224058	1213576997	+29.9671460	-083.6395729	12123	0	12123	Taylor County	76.26	23.74	20.11	0.32	0.76	0	1.73	0.82	12123
29	113	00758511	29113	Lincoln	Lincoln County	06	H1	G4020	476	41180		A	1622812388	35978958	+39.0622547	-090.9629165	29113	0	29113	Lincoln County	94.89	5.11	1.93	0.32	0.28	0.02	0.43	2.13	29113
36	037	00974117	36037	Genesee	Genesee County	06	H1	G4020	464	12860		A	1276705561	6137411	+43.0009096	-078.1927784	36037	0	36037	Genesee County	91.93	8.07	2.1	0.85	0.79	0	1.68	2.66	36037
30	025	01688745	30025	Fallon	Fallon County	06	H1	G4020				A	4197320396	5915331	+46.3181841	-104.4057182	30025	0	30025	Fallon County	95.34	4.66	0.03	1.03	1.75	0	0.03	1.81	30025
05	119	00069177	05119	Pulaski	Pulaski County	06	H1	G4020	340	30780		A	1964009182	126988884	+34.7703106	-092.3129960	5119	0	05119	Pulaski County	55.92	44.08	36.85	0.3	2.24	0.05	1.89	2.75	5119
19	047	00465212	19047	Crawford	Crawford County	06	H1	G4020				A	1849765416	2171717	+42.0431192	-095.3890903	19047	0	19047	Crawford County	85.82	14.18	2.8	0.63	2.07	0.16	6.38	2.14	19047
39	055	01074040	39055	Geauga	Geauga County	06	H1	G4020	184	17460		A	1036773963	20701156	+41.4993217	-081.1735054	39055	0	39055	Geauga County	96.72	3.28	1.36	0.12	0.66	0	0.1	1.04	39055
72	035	01804497	72035	Cayey	Cayey Municipio	13	H1	G4020	490	41980		A	134509879	68570	+18.1036240	-066.1516668	72035	0	72035	Cayey Municipio	62.97	37.03	6.53	0.2	0.2	0	4.63	25.47	72035
72	125	01804543	72125	San Germ├ín	San Germ├ín Municipio	13	H1	G4020	364	41900		A	141145024	29360	+18.1077999	-067.0372633	72125	0	72125	San Germ├â┬ín Municipio	57.39	42.61	1.55	0.04	0	0.07	40.45	0.5	72125
12	019	00295726	12019	Clay	Clay County	06	H1	G4020	300	27260		A	1565935901	100834764	+29.9865835	-081.8650364	12019	0	12019	Clay County	79.23	20.77	11.02	0.11	2.79	0.05	2.28	4.52	12019
48	493	01384032	48493	Wilson	Wilson County	06	H1	G4020	484	41700		A	2081662650	12111507	+29.1738830	-098.0867336	48493	0	48493	Wilson County	92.63	7.37	1.4	0.37	0.35	0.08	1.87	3.29	48493
31	059	00835851	31059	Fillmore	Fillmore County	06	H1	G4020				A	1490202741	2989992	+40.5250399	-097.5967053	31059	0	31059	Fillmore County	96.88	3.12	0.38	0.58	0.56	0	0.43	1.17	31059
72	031	01804495	72031	Carolina	Carolina Municipio	13	H1	G4020	490	41980		A	117515775	38721058	+18.3967757	-065.9687781	72031	0	72031	Carolina Municipio	53.9	46.1	20.53	1.38	0.26	0	16.14	7.78	72031
18	153	00450391	18153	Sullivan	Sullivan County	06	H1	G4020		45460		A	1158170861	17983719	+39.0892251	-087.4158429	18153	0	18153	Sullivan County	92.88	7.12	4	0.09	0.51	0.04	0.37	2.1	18153
13	027	00345518	13027	Brooks	Brooks County	06	H1	G4020		46660		A	1277341275	11955761	+30.8229337	-083.5819054	13027	0	13027	Brooks County	59.64	40.36	35.95	0	0.42	0.13	2.66	1.2	13027
26	115	01623000	26115	Monroe	Monroe County	06	H1	G4020	220	33780		A	1422818204	338203448	+41.9160970	-083.4871059	26115	0	26115	Monroe County	94.23	5.77	2.38	0.25	0.58	0.01	0.44	2.11	26115
18	113	00450377	18113	Noble	Noble County	06	H1	G4020	258	28340		A	1064083614	17062367	+41.4046794	-085.4172708	18113	0	18113	Noble County	96.35	3.65	0.48	0.13	0.66	0.02	0.52	1.84	18113
47	103	01639766	47103	Lincoln	Lincoln County	06	H1	G4020				A	1477179214	971039	+35.1427838	-086.5934033	47103	0	47103	Lincoln County	89.65	10.35	7.16	0.21	0.57	0	0.17	2.24	47103
21	211	00516952	21211	Shelby	Shelby County	06	H1	G4020	350	31140		A	983603164	15260573	+38.2390111	-085.2282471	21211	0	21211	Shelby County	86.98	13.02	6.85	0	0.93	0.08	2.43	2.73	21211
31	185	00835914	31185	York	York County	06	H1	G4020				A	1482794081	8595055	+40.8730557	-097.5967418	31185	0	31185	York County	94.67	5.33	1.56	0.51	0.42	0	1.3	1.54	31185
42	001	01213656	42001	Adams	Adams County	06	H1	G4020	276	23900		A	1343400759	7771555	+39.8694707	-077.2177296	42001	0	42001	Adams County	92.75	7.25	1.43	0.13	0.71	0	2.67	2.31	42001
45	005	01247980	45005	Allendale	Allendale County	06	H1	G4020				A	1056960693	11194313	+32.9797573	-081.3632651	45005	0	45005	Allendale County	23.36	76.64	73.85	0.28	0.16	0.04	1.8	0.52	45005
47	037	01639737	47037	Davidson	Davidson County	06	H6	G4020	400	34980		C	1304564434	56621444	+36.1691287	-086.7847898	47037	0	47037	Davidson County	64.04	35.96	27.1	0.22	3.62	0.06	2.35	2.61	47037
49	049	01448038	49049	Utah	Utah County	06	H1	G4020	482	39340		A	5190543916	362967850	+40.1204248	-111.6685082	49049	0	49049	Utah County	91.65	8.35	0.58	0.51	1.52	0.88	1.78	3.08	49049
18	021	00450341	18021	Clay	Clay County	06	H1	G4020		45460		A	926180620	7047383	+39.3939279	-087.1158582	18021	0	18021	Clay County	96.48	3.52	0.84	0.02	0.28	0.04	0.15	2.2	18021
29	141	00758525	29141	Morgan	Morgan County	06	H1	G4020				A	1547866669	42414965	+38.4208062	-092.8748346	29141	0	29141	Morgan County	95.94	4.06	0.88	0.37	0.9	0	0.08	1.83	29141
18	079	00450364	18079	Jennings	Jennings County	06	H1	G4020	294	35860		A	975382324	4528274	+38.9962289	-085.6281030	18079	0	18079	Jennings County	96.54	3.46	1.43	0.47	0.23	0	0.96	0.39	18079
26	077	01622981	26077	Kalamazoo	Kalamazoo County	06	H1	G4020	310	28020		A	1455456980	47508422	+42.2462657	-085.5328544	26077	0	26077	Kalamazoo County	80.77	19.23	11.12	0.23	2.38	0.04	0.67	4.79	26077
45	061	01245652	45061	Lee	Lee County	06	H1	G4020				A	1062372306	2715077	+34.1586401	-080.2512086	45061	0	45061	Lee County	32.95	67.05	64.28	0.01	0.05	0	1.47	1.24	45061
18	027	00450343	18027	Daviess	Daviess County	06	H1	G4020		47780		A	1112396615	19102189	+38.6960898	-087.0769430	18027	0	18027	Daviess County	94.95	5.05	1.97	0.04	0.27	0.05	1.57	1.16	18027
26	055	01622970	26055	Grand Traverse	Grand Traverse County	06	H1	G4020		45900		A	1202625102	354771224	+44.7186875	-085.5538484	26055	0	26055	Grand Traverse County	94.82	5.18	0.91	0.96	0.58	0.03	0.37	2.33	26055
30	095	01719572	30095	Stillwater	Stillwater County	06	H1	G4020		13740		A	4653550993	23732517	+45.6585447	-109.3815759	30095	0	30095	Stillwater County	95.87	4.13	0.08	0.98	0.34	0	0.73	2	30095
29	077	00758493	29077	Greene	Greene County	06	H1	G4020		44180		A	1749093980	6607198	+37.2581957	-093.3406409	29077	0	29077	Greene County	89.87	10.13	3.3	0.55	2.05	0.05	1.1	3.09	29077
31	159	00835901	31159	Seward	Seward County	06	H1	G4020	339	30700		A	1479995692	11542537	+40.8719439	-097.1403830	31159	0	31159	Seward County	96.38	3.62	0.56	0.12	0.49	0	0.54	1.92	31159
36	015	00974106	36015	Chemung	Chemung County	06	H1	G4020	236	21300		A	1054988422	8875327	+42.1486972	-076.7524712	36015	0	36015	Chemung County	88.07	11.93	6.27	0.29	1.34	0.01	0.72	3.3	36015
06	099	00277314	06099	Stanislaus	Stanislaus County	06	H1	G4020	488	33700		A	3874667294	46351770	+37.5623162	-121.0028311	6099	0	06099	Stanislaus County	76.57	23.43	3.05	0.81	5.52	0.73	9.17	4.15	6099
42	095	01209185	42095	Northampton	Northampton County	06	H1	G4020		10900		A	957745652	19058409	+40.7527913	-075.3074468	42095	0	42095	Northampton County	85.55	14.45	5.7	0.21	2.81	0.04	2.23	3.46	42095
01	103	00161578	01103	Morgan	Morgan County	06	H1	G4020	290	19460		A	1501337447	50196644	+34.4544844	-086.8464021	1103	0	01103	Morgan County	79.91	20.09	12.78	0.48	0.64	0.08	3.87	2.25	1103
28	043	00695746	28043	Grenada	Grenada County	06	H1	G4020		24980		A	1093291103	70659566	+33.7700310	-089.8027405	28043	0	28043	Grenada County	54.9	45.1	43.44	0.7	0.22	0	0.08	0.66	28043
21	213	00516953	21213	Simpson	Simpson County	06	H1	G4020				A	606589242	5852914	+36.7409366	-086.5817934	21213	0	21213	Simpson County	85.7	14.3	10.27	0.41	0.67	0	0.74	2.22	21213
39	029	01074027	39029	Columbiana	Columbiana County	06	H1	G4020	566	41400		A	1377658471	7277033	+40.7700730	-080.7784550	39029	0	39029	Columbiana County	94.69	5.31	2.05	0.14	0.19	0.01	0.84	2.08	39029
05	053	00066856	05053	Grant	Grant County	06	H1	G4020	340	30780		A	1636573600	2896901	+34.2855683	-092.4229794	5053	0	05053	Grant County	94.78	5.22	2.66	0.17	0.04	0.07	0.26	2.02	5053
13	175	00346568	13175	Laurens	Laurens County	06	H1	G4020		20140		A	2090990042	28838468	+32.3932197	-082.9263171	13175	0	13175	Laurens County	58.61	41.39	37.31	0.08	1.13	0.02	1.99	0.86	13175
34	041	00882237	34041	Warren	Warren County	06	H1	G4020		10900		A	923435921	15822933	+40.8534914	-075.0094978	34041	0	34041	Warren County	88.5	11.5	4.48	0.16	2.66	0	1.8	2.4	34041
51	690	01789072	51690	Martinsville	Martinsville city	25	C7	G4020		32300		F	28374648	135578	+36.6835269	-079.8636475	51690	0	51690	Martinsville city	48.05	51.95	45.39	0.36	1.02	0.12	1.07	4	51690
40	023	01101799	40023	Choctaw	Choctaw County	06	H1	G4020				A	1995267309	75490278	+34.0276995	-095.5540792	40023	0	40023	Choctaw County	62.81	37.19	11.02	15.62	0.09	0.17	1.02	9.28	40023
20	041	00484990	20041	Dickinson	Dickinson County	06	H1	G4020				A	2193895360	12632458	+38.8677353	-097.1579434	20041	0	20041	Dickinson County	94.82	5.18	1.38	0.88	0.53	0	0.36	2.03	20041
55	103	01581112	55103	Richland	Richland County	06	H1	G4020				A	1518120276	8153423	+43.3761994	-090.4356927	55103	0	55103	Richland County	95.49	4.51	0.94	0.38	0.72	0.01	1.59	0.87	55103
35	025	01702365	35025	Lea	Lea County	06	H1	G4020		26020		A	11374066527	8147103	+32.7956865	-103.4132707	35025	0	35025	Lea County	88.39	11.61	3.83	1.02	0.57	0.03	4.43	1.73	35025
47	117	01639771	47117	Marshall	Marshall County	06	H1	G4020	400	30280		A	972442319	1801922	+35.4683433	-086.7658650	47117	0	47117	Marshall County	89.63	10.37	7.56	0.06	0.32	0	1.03	1.4	47117
05	087	00069165	05087	Madison	Madison County	06	H1	G4020		22220		A	2160639839	7455609	+36.0125452	-093.7240531	5087	0	05087	Madison County	93.62	6.38	0.3	1.31	1.25	0.59	0.93	2	5087
56	033	01605081	56033	Sheridan	Sheridan County	06	H1	G4020		43260		A	6535475076	7986330	+44.7813692	-106.8812114	56033	0	56033	Sheridan County	95.15	4.85	0.38	1.9	0.67	0	0.39	1.5	56033
42	041	01209176	42041	Cumberland	Cumberland County	06	H1	G4020	276	25420		A	1412785599	12511257	+40.1648047	-077.2634419	42041	0	42041	Cumberland County	87.73	12.27	3.96	0.14	4.26	0.02	1.19	2.69	42041
42	079	01209183	42079	Luzerne	Luzerne County	06	H1	G4020		42540		A	2304216457	42104537	+41.1730778	-075.9760533	42079	0	42079	Luzerne County	87.61	12.39	5.1	0.2	1.25	0.06	3.75	2.03	42079
26	039	01622962	26039	Crawford	Crawford County	06	H1	G4020				A	1441077823	17917863	+44.6801748	-084.6113432	26039	0	26039	Crawford County	96	4	0.74	0.3	0.93	0	0.44	1.58	26039
39	019	01074022	39019	Carroll	Carroll County	06	H1	G4020	184	15940		A	1022040910	11183048	+40.5798841	-081.0907870	39019	0	39019	Carroll County	99.25	0.75	0.26	0.03	0.03	0	0.08	0.35	39019
55	141	01581130	55141	Wood	Wood County	06	H1	G4020	554	49220		A	2053959984	41993013	+44.4614126	-090.0388252	55141	0	55141	Wood County	94.19	5.81	0.7	0.53	2.04	0.02	0.86	1.65	55141
47	091	01639760	47091	Johnson	Johnson County	06	H1	G4020				A	772956196	11007739	+36.4532029	-081.8612467	47091	0	47091	Johnson County	94.03	5.97	3.45	0.51	0.48	0	0.2	1.32	47091
40	013	01101794	40013	Bryan	Bryan County	06	H1	G4020	206	20460		A	2342004162	102054905	+33.9640035	-096.2651348	40013	0	40013	Bryan County	73.94	26.06	1.76	14.46	0.62	0.15	2.13	6.95	40013
19	033	00465206	19033	Cerro Gordo	Cerro Gordo County	06	H1	G4020		32380		A	1471889949	17659669	+43.0749751	-093.2509646	19033	0	19033	Cerro Gordo County	94.06	5.94	1.74	0.5	1.15	0.12	0.58	1.85	19033
19	073	00465225	19073	Greene	Greene County	06	H1	G4020				A	1475154712	4404193	+42.0425128	-094.3887271	19073	0	19073	Greene County	95.77	4.23	0.54	0.15	0.74	0	0.92	1.9	19073
21	205	00516949	21205	Rowan	Rowan County	06	H1	G4020				A	724780974	16641982	+38.2042659	-083.4280787	21205	0	21205	Rowan County	95.95	4.05	1.53	0.22	0.8	0	0.18	1.32	21205
29	031	00758470	29031	Cape Girardeau	Cape Girardeau County	06	H1	G4020	164	16020		A	1498351217	20284964	+37.3841408	-089.6856575	29031	0	29031	Cape Girardeau County	87.75	12.25	7.37	0.13	1.72	0.04	0.37	2.61	29031
05	025	00063760	05025	Cleveland	Cleveland County	06	H1	G4020	340	38220		A	1548589576	2561701	+33.8932006	-092.1887141	5025	0	05025	Cleveland County	85.75	14.25	12.8	0.17	0	0	0	1.28	5025
48	113	01383842	48113	Dallas	Dallas County	06	H1	G4020	206	19100	19124	A	2261201323	91898226	+32.7669866	-096.7784238	48113	0	48113	Dallas County	61.26	38.74	22.59	0.39	6.29	0.05	6.78	2.64	48113
18	033	00450346	18033	DeKalb	DeKalb County	06	H1	G4020	258	12140		A	939731962	2657419	+41.3967596	-085.0026969	18033	0	18033	DeKalb County	97.2	2.8	0.7	0.05	0.41	0	0.23	1.41	18033
22	073	00558114	22073	Ouachita	Ouachita Parish	15	H1	G4020	384	33740		A	1580795917	55329753	+32.4809320	-092.1515814	22073	0	22073	Ouachita Parish	59.09	40.91	37.44	0.16	1	0.04	1.02	1.25	22073
21	041	00516867	21041	Carroll	Carroll County	06	H1	G4020				A	333273743	22243659	+38.6683939	-085.1240238	21041	0	21041	Carroll County	91.77	8.23	3.19	0.32	0.33	0	3.27	1.12	21041
08	019	00198125	08019	Clear Creek	Clear Creek County	06	H1	G4020	216	19740		A	1023234052	3274908	+39.6894025	-105.6707833	8019	0	08019	Clear Creek County	94.23	5.77	1.2	0.29	0.96	0.15	0.01	3.16	8019
48	307	01383945	48307	McCulloch	McCulloch County	06	H1	G4020				A	2759893532	20286193	+31.2054766	-099.3598557	48307	0	48307	McCulloch County	82.76	17.24	1.08	0.32	0.74	0	10.02	5.08	48307
28	141	00695791	28141	Tishomingo	Tishomingo County	06	H1	G4020				A	1098925142	52373918	+34.7388349	-088.2348272	28141	0	28141	Tishomingo County	96.09	3.91	2.65	0.18	0.03	0	0.09	0.96	28141
48	217	01383894	48217	Hill	Hill County	06	H1	G4020				A	2483422646	69544723	+31.9826809	-097.1306680	48217	0	48217	Hill County	86.01	13.99	6.56	1.13	0.4	0.17	3.83	1.91	48217
08	075	00198153	08075	Logan	Logan County	06	H1	G4020		44540		A	4761947975	16363553	+40.7280911	-103.0904639	8075	0	08075	Logan County	91.39	8.61	0.84	0.79	0.83	0.94	1.12	4.1	8075
20	055	00485326	20055	Finney	Finney County	06	H1	G4020		23780		A	3372157852	1716371	+38.0498075	-100.7399674	20055	0	20055	Finney County	80.97	19.03	2.9	0.41	4.11	0	8.73	2.87	20055
20	125	00485027	20125	Montgomery	Montgomery County	06	H1	G4020		17700		A	1666900085	20430012	+37.1895369	-095.7424028	20125	0	20125	Montgomery County	84.24	15.76	5.04	3.31	0.97	0.18	1.64	4.62	20125
45	039	01248000	45039	Fairfield	Fairfield County	06	H1	G4020	192	17900		A	1777521260	61063162	+34.3956685	-081.1270007	45039	0	45039	Fairfield County	39.11	60.89	58.65	0.2	0.18	0	0	1.86	45039
31	033	00835838	31033	Cheyenne	Cheyenne County	06	H1	G4020				A	3097646971	292549	+41.2142358	-103.0119289	31033	0	31033	Cheyenne County	94.88	5.12	0.83	0.58	0.69	0.02	0.44	2.56	31033
27	091	00659490	27091	Martin	Martin County	06	H1	G4020		21860		A	1844928076	44669373	+43.6771732	-094.5470963	27091	0	27091	Martin County	96.3	3.7	0.46	0.15	0.51	0.08	1.07	1.43	27091
47	155	01639789	47155	Sevier	Sevier County	06	H1	G4020	315	42940		A	1534538403	13489383	+35.7878224	-083.5249005	47155	0	47155	Sevier County	94.74	5.26	0.94	0.44	0.78	0.02	1.03	2.05	47155
17	117	00424257	17117	Macoupin	Macoupin County	06	H1	G4020	476	41180		A	2235091603	12250027	+39.2659138	-089.9263301	17117	0	17117	Macoupin County	96.72	3.28	0.95	0.21	0.49	0	0.31	1.33	17117
39	141	01074083	39141	Ross	Ross County	06	H1	G4020	198	17060		A	1784931094	9994410	+39.3238949	-083.0595381	39141	0	39141	Ross County	90.37	9.63	5.26	0.01	0.51	0.02	0.49	3.32	39141
39	167	01074095	39167	Washington	Washington County	06	H1	G4020	425	31930		A	1636805226	20784952	+39.4506764	-081.4906359	39167	0	39167	Washington County	95.82	4.18	1.29	0.45	0.64	0	0.26	1.53	39167
29	091	00758500	29091	Howell	Howell County	06	H1	G4020		48460		A	2401376397	2920114	+36.7743685	-091.8873677	29091	0	29091	Howell County	96.21	3.79	0.22	1.21	0.65	0	0.11	1.59	29091
17	107	00424255	17107	Logan	Logan County	06	H1	G4020	522	30660		A	1600748259	2262329	+40.1292768	-089.3653086	17107	0	17107	Logan County	88.5	11.5	6.91	0.25	0.75	0.03	0.79	2.77	17107
21	075	00516884	21075	Fulton	Fulton County	06	H1	G4020				A	533351953	64091345	+36.5525115	-089.1876586	21075	0	21075	Fulton County	71.94	28.06	24.01	0.7	0.15	0	0.57	2.63	21075
20	079	00485005	20079	Harvey	Harvey County	06	H1	G4020	556	48620		A	1397961179	2503283	+38.0501436	-097.4367065	20079	0	20079	Harvey County	93.11	6.89	1.66	0.33	0.63	0.18	1.01	3.08	20079
54	091	01689856	54091	Taylor	Taylor County	06	H1	G4020		17220		A	447475053	7532835	+39.3324778	-080.0465539	54091	0	54091	Taylor County	96.33	3.67	1.29	0	0.31	0	0.69	1.38	54091
17	081	00424242	17081	Jefferson	Jefferson County	06	H1	G4020		34500		A	1479490494	32550293	+38.3007796	-088.9242100	17081	0	17081	Jefferson County	87.3	12.7	8.36	0.19	1.15	0.01	0.24	2.73	17081
55	069	01581094	55069	Lincoln	Lincoln County	06	H1	G4020	554	48140		A	2275832535	72745054	+45.3331480	-089.7322400	55069	0	55069	Lincoln County	96.79	3.21	0.74	0.42	0.39	0	0.03	1.63	55069
54	081	01550047	54081	Raleigh	Raleigh County	06	H1	G4020		13220		A	1567871999	10328839	+37.7624694	-081.2646719	54081	0	54081	Raleigh County	88.12	11.88	7.73	0.29	0.97	0.01	0.84	2.04	54081
35	005	01702364	35005	Chaves	Chaves County	06	H1	G4020		40740		A	15713914833	20472234	+33.3616045	-104.4698374	35005	0	35005	Chaves County	87.56	12.44	1.55	1.67	0.95	0.01	5.87	2.39	35005
06	059	00277294	06059	Orange	Orange County	06	H1	G4020	348	31080	11244	A	2053449483	406294114	+33.6756872	-117.7772068	6059	0	06059	Orange County	60.96	39.04	1.75	0.46	20.49	0.32	11.92	4.1	6059
18	067	00450360	18067	Howard	Howard County	06	H1	G4020	316	29020		A	759058590	2194576	+40.4835368	-086.1141178	18067	0	18067	Howard County	87.29	12.71	7.76	0.56	1.25	0.04	0.76	2.33	18067
18	125	00450381	18125	Pike	Pike County	06	H1	G4020		27540		A	865841645	17588580	+38.3979613	-087.2325472	18125	0	18125	Pike County	96.78	3.22	0.88	0	0.9	0	0.48	0.97	18125
21	047	00516870	21047	Christian	Christian County	06	H1	G4020		17300		A	1858342356	16919159	+36.8920592	-087.4929864	21047	0	21047	Christian County	71.25	28.75	21.96	0.76	1.63	0.47	0.95	2.98	21047
26	045	01622965	26045	Eaton	Eaton County	06	H1	G4020		29620		A	1489783175	10942140	+42.5895301	-084.8464499	26045	0	26045	Eaton County	86.39	13.61	6.79	0.59	2.33	0.03	1.19	2.67	26045
19	179	00465278	19179	Wapello	Wapello County	06	H1	G4020		36900		A	1118466714	10822775	+41.0312751	-092.4094658	19179	0	19179	Wapello County	87.33	12.67	3.55	0.1	1.23	0.68	5.11	2	19179
06	025	00277277	06025	Imperial	Imperial County	06	H1	G4020		20940		A	10814595262	790216761	+33.0408143	-115.3554001	6025	0	06025	Imperial County	65.11	34.89	2.48	1.06	1.48	0.17	26.09	3.6	6025
26	027	01622956	26027	Cass	Cass County	06	H1	G4020	515	43780		A	1269375088	47139869	+41.9172431	-086.0001420	26027	0	26027	Cass County	88.85	11.15	5.17	1.08	0.84	0	1.04	3.02	26027
28	157	00695799	28157	Wilkinson	Wilkinson County	06	H1	G4020				A	1756287539	25018736	+31.1610908	-091.3246169	28157	0	28157	Wilkinson County	27.89	72.11	71.06	0	0.11	0	0.24	0.7	28157
28	079	00695763	28079	Leake	Leake County	06	H1	G4020				A	1509697192	6376466	+32.7606302	-089.5222495	28079	0	28079	Leake County	51.23	48.77	41.92	5.67	0.51	0	0.21	0.45	28079
28	025	00695737	28025	Clay	Clay County	06	H1	G4020	200	48500		A	1062082196	15376919	+33.6596700	-088.7824680	28025	0	28025	Clay County	38.81	61.19	60	0.47	0.29	0	0	0.43	28025
28	099	00695772	28099	Neshoba	Neshoba County	06	H1	G4020				A	1476641121	3830971	+32.7525180	-089.1192743	28099	0	28099	Neshoba County	59.98	40.02	20.95	16.69	0.54	0.03	0.19	1.63	28099
01	035	00161543	01035	Conecuh	Conecuh County	06	H1	G4020				A	2202213384	6426488	+31.4309257	-086.9887221	1035	0	01035	Conecuh County	50.73	49.27	47.76	0.2	0.45	0	0.02	0.85	1035
28	081	00695764	28081	Lee	Lee County	06	H1	G4020	539	46180		A	1165404273	8314455	+34.2923703	-088.6824388	28081	0	28081	Lee County	66.89	33.11	29.49	0.26	0.98	0.01	1.29	1.08	28081
22	125	00559584	22125	West Feliciana	West Feliciana Parish	15	H1	G4020		12940		A	1044584261	58751920	+30.8733639	-091.4217760	22125	0	22125	West Feliciana Parish	53.47	46.53	44.47	0.19	0.61	0	0.12	1.13	22125
12	063	00295734	12063	Jackson	Jackson County	06	H1	G4020				A	2378091733	94217116	+30.7892485	-085.2088141	12063	0	12063	Jackson County	68.95	31.05	26.82	0.67	0.33	0.16	0.92	2.16	12063
19	087	00465232	19087	Henry	Henry County	06	H1	G4020				A	1124800194	5774829	+40.9848025	-091.5472594	19087	0	19087	Henry County	91.64	8.36	2.23	0.18	2.64	0.05	0.68	2.6	19087
72	075	01804518	72075	Juana D├¡az	Juana D├¡az Municipio	13	H1	G4020	434	38660		A	156119306	121326507	+17.9979735	-066.4904965	72075	0	72075	Juana D├â┬¡az Municipio	45.11	54.89	8.81	0.06	0.21	0	11.61	34.21	72075
48	015	01383793	48015	Austin	Austin County	06	H1	G4020	288	26420		A	1674415880	25596214	+29.8919013	-096.2701696	48015	0	48015	Austin County	77.77	22.23	9.02	0.15	0.37	0	9.92	2.78	48015
40	139	01101857	40139	Texas	Texas County	06	H1	G4020		25100		A	5286873570	19218939	+36.7463169	-101.4838549	40139	0	40139	Texas County	63.36	36.64	2.47	1.29	3.32	0.02	25.33	4.21	40139
40	153	01101864	40153	Woodward	Woodward County	06	H1	G4020		49260		A	3218801191	9693573	+36.4256189	-099.2736609	40153	0	40153	Woodward County	89.45	10.55	1.27	1.75	0.27	0.01	2.95	4.3	40153
19	003	00465191	19003	Adams	Adams County	06	H1	G4020				A	1096686247	5367875	+41.0216555	-094.6969059	19003	0	19003	Adams County	98.64	1.36	0.05	0.11	0.25	0	0.74	0.22	19003
42	105	01213684	42105	Potter	Potter County	06	H1	G4020				A	2800422768	558970	+41.7485866	-077.8944358	42105	0	42105	Potter County	97.26	2.74	0.4	0.22	0.35	0	0.26	1.51	42105
19	091	00465234	19091	Humboldt	Humboldt County	06	H1	G4020				A	1125017998	3373409	+42.7822212	-094.2027754	19091	0	19091	Humboldt County	97.34	2.66	0.4	0.29	0.31	0	0.44	1.21	19091
31	177	00835910	31177	Washington	Washington County	06	H1	G4020	420	36540		A	1009985085	8392880	+41.5339726	-096.2245771	31177	0	31177	Washington County	96.59	3.41	1.09	0.05	0.26	0.07	0.37	1.57	31177
27	097	00659494	27097	Morrison	Morrison County	06	H1	G4020				A	2913980727	73275528	+46.0204839	-094.2666194	27097	0	27097	Morrison County	96.31	3.69	0.56	0.23	0.44	0	1.04	1.42	27097
39	097	01074061	39097	Madison	Madison County	06	H1	G4020	198	18140		A	1206451441	2129636	+39.8966074	-083.4008847	39097	0	39097	Madison County	90.22	9.78	5.9	0.11	0.7	0.02	0.13	2.92	39097
17	019	00424211	17019	Champaign	Champaign County	06	H1	G4020		16580		A	2579896781	6111775	+40.1389845	-088.1969749	17019	0	17019	Champaign County	71.85	28.15	13.47	0.17	10.76	0.09	1.02	2.66	17019
17	045	00424224	17045	Edgar	Edgar County	06	H1	G4020				A	1614400676	1565052	+39.6790370	-087.7471102	17045	0	17045	Edgar County	98.88	1.12	0.3	0.07	0.18	0	0.2	0.37	17045
39	065	01074045	39065	Hardin	Hardin County	06	H1	G4020				A	1218033114	630279	+40.6604152	-083.6640773	39065	0	39065	Hardin County	96.01	3.99	0.73	0.01	0.79	0	0.49	1.96	39065
48	423	01383997	48423	Smith	Smith County	06	H1	G4020	540	46340		A	2386604289	73163662	+32.3770156	-095.2700409	48423	0	48423	Smith County	76.79	23.21	17.45	0.35	1.7	0.09	1.77	1.85	48423
48	395	01383983	48395	Robertson	Robertson County	06	H1	G4020		17780		A	2214840334	27332985	+31.0254810	-096.5149408	48395	0	48395	Robertson County	76.44	23.56	20.45	0.45	0.18	0.11	1.28	1.08	48395
27	117	00659504	27117	Pipestone	Pipestone County	06	H1	G4020				A	1204481399	2347611	+44.0153614	-096.2570147	27117	0	27117	Pipestone County	92.05	7.95	1.31	1.88	0.16	0	1.65	2.95	27117
51	099	01480137	51099	King George	King George County	06	H1	G4020				A	465234037	21087162	+38.2771799	-077.1626355	51099	0	51099	King George County	78.16	21.84	16.35	0.19	1.34	0	0.4	3.56	51099
53	025	01531924	53025	Grant	Grant County	06	H1	G4020	393	34180		A	6940003417	289811930	+47.2136328	-119.4677880	53025	0	53025	Grant County	68.86	31.14	0.85	1.2	0.99	0.04	23.84	4.22	53025
51	640	01498426	51640	Galax	Galax city	25	C7	G4020				F	21332077	105290	+36.6656397	-080.9143083	51640	0	51640	Galax city	89.64	10.36	7.53	0	0.64	0.25	1.67	0.26	51640
48	451	01384011	48451	Tom Green	Tom Green County	06	H1	G4020		41660		A	3941965406	48077315	+31.3988233	-100.4637879	48451	0	48451	Tom Green County	86.79	13.21	4.25	0.4	1.29	0.07	5.23	1.98	48451
12	049	00295746	12049	Hardee	Hardee County	06	H1	G4020	422	48100		A	1651297014	1472455	+27.4928458	-081.8215798	12049	0	12049	Hardee County	80.44	19.56	7.56	0.08	0.86	0.15	9.82	1.09	12049
39	025	01074025	39025	Clermont	Clermont County	06	H1	G4020	178	17140		A	1172125417	19874912	+39.0520537	-084.1494847	39025	0	39025	Clermont County	95.14	4.86	1.42	0.12	1.25	0.03	0.21	1.84	39025
41	071	01135866	41071	Yamhill	Yamhill County	06	H1	G4020	440	38900		A	1854279942	6381028	+45.2478274	-123.3163993	41071	0	41071	Yamhill County	87.54	12.46	0.84	1.21	1.45	0.25	4.57	4.13	41071
39	121	01074073	39121	Noble	Noble County	06	H1	G4020				A	1030846430	16984489	+39.7672317	-081.4524930	39121	0	39121	Noble County	92.64	7.36	5.6	0.19	0.08	0	0.65	0.84	39121
39	137	01074081	39137	Putnam	Putnam County	06	H1	G4020				A	1249783612	4544874	+41.0245334	-084.1298791	39137	0	39137	Putnam County	94.29	5.71	0.4	0.02	0.16	0.03	3.8	1.29	39137
42	075	01214034	42075	Lebanon	Lebanon County	06	H1	G4020	276	30140		A	937148912	1722125	+40.3714482	-076.4648185	42075	0	42075	Lebanon County	86.6	13.4	2.47	0.09	1.42	0.05	7.25	2.11	42075
34	031	00882232	34031	Passaic	Passaic County	06	H1	G4020	408	35620	35614	A	481772300	32052581	+41.0366554	-074.2994078	34031	0	34031	Passaic County	63.96	36.04	11.2	0.3	5.18	0.04	16.63	2.7	34031
29	157	00758533	29157	Perry	Perry County	06	H1	G4020				A	1228574128	25394864	+37.7111296	-089.8021249	29157	0	29157	Perry County	97.09	2.91	0.56	0.52	1.2	0	0	0.63	29157
48	051	01383811	48051	Burleson	Burleson County	06	H1	G4020		17780		A	1707015709	46043236	+30.4934867	-096.6220912	48051	0	48051	Burleson County	79.86	20.14	13.26	0.38	0.04	0	4.15	2.31	48051
36	035	00974116	36035	Fulton	Fulton County	06	H1	G4020	104	24100		A	1283234687	96916403	+43.1156093	-074.4236782	36035	0	36035	Fulton County	94.4	5.6	2.09	0.39	0.78	0.01	0.83	1.51	36035
27	053	00659472	27053	Hennepin	Hennepin County	06	H1	G4020	378	33460		A	1434949241	136637568	+45.0061209	-093.4752279	27053	0	27053	Hennepin County	72.05	27.95	13.26	0.72	7.14	0.03	3.05	3.75	27053
42	027	01214720	42027	Centre	Centre County	06	H1	G4020	524	44300		A	2871539708	11177389	+40.9091275	-077.8478769	42027	0	42027	Centre County	87.58	12.42	3.81	0.07	6.13	0.03	0.57	1.81	42027
47	077	01639754	47077	Henderson	Henderson County	06	H1	G4020				A	1346816753	15219341	+35.6539945	-088.3876742	47077	0	47077	Henderson County	89.68	10.32	7.84	0	0.13	0.08	0.11	2.17	47077
20	175	00485050	20175	Seward	Seward County	06	H1	G4020		30580		A	1656693305	1961444	+37.1809599	-100.8552566	20175	0	20175	Seward County	59.44	40.56	4.65	0.55	2.65	0.21	30.49	2.01	20175
19	135	00465256	19135	Monroe	Monroe County	06	H1	G4020				A	1123320781	1522790	+41.0288473	-092.8696415	19135	0	19135	Monroe County	97.23	2.77	0.03	0	0.1	0	2.29	0.35	19135
17	021	00424212	17021	Christian	Christian County	06	H1	G4020	522	45380		A	1837569687	16227346	+39.5455242	-089.2795927	17021	0	17021	Christian County	96.49	3.51	1.32	0.3	0.63	0.11	0.01	1.14	17021
21	005	00516849	21005	Anderson	Anderson County	06	H1	G4020	336	23180		A	523612175	5473039	+38.0053963	-084.9864171	21005	0	21005	Anderson County	95.23	4.77	2.8	0	0.27	0.04	0.19	1.47	21005
13	057	01685718	13057	Cherokee	Cherokee County	06	H1	G4020	122	12060		A	1090597331	34427734	+34.2443166	-084.4750574	13057	0	13057	Cherokee County	86.33	13.67	6.98	0.43	1.81	0.05	1.99	2.42	13057
38	065	01034205	38065	Oliver	Oliver County	06	H1	G4020		13900		A	1871017444	22475760	+47.1180789	-101.3314198	38065	0	38065	Oliver County	90.72	9.28	0	1.03	1.74	0.54	0	5.97	38065
26	133	01623009	26133	Osceola	Osceola County	06	H1	G4020				A	1466674406	17425113	+43.9975523	-085.3222825	26133	0	26133	Osceola County	96.13	3.87	1.12	0.73	0.27	0	0.14	1.61	26133
47	109	01639774	47109	McNairy	McNairy County	06	H1	G4020				A	1457753351	1994997	+35.1753751	-088.5637397	47109	0	47109	McNairy County	91.47	8.53	5.53	0.19	0.21	0	0.41	2.2	47109
50	007	01461760	50007	Chittenden	Chittenden County	06	H1	G4020	162	15540		A	1391556759	214228923	+44.4633289	-073.0694099	50007	0	50007	Chittenden County	90.2	9.8	2.73	0.25	4.01	0.06	0.52	2.23	50007
22	057	00558065	22057	Lafourche	Lafourche Parish	15	H1	G4020		26380		A	2765571303	1037643577	+29.4919925	-090.3948490	22057	0	22057	Lafourche Parish	79	21	13.63	2.2	0.59	0.02	1.87	2.7	22057
19	139	00465258	19139	Muscatine	Muscatine County	06	H1	G4020	209	34700		A	1132977286	30262321	+41.4837760	-091.1186992	19139	0	19139	Muscatine County	90.36	9.64	2.48	0.2	0.9	0.03	3.17	2.86	19139
12	113	00306914	12113	Santa Rosa	Santa Rosa County	06	H1	G4020	426	37860		A	2622106399	543294939	+30.6753483	-087.0189188	12113	0	12113	Santa Rosa County	85.41	14.59	6.21	0.54	1.96	0.25	1.54	4.09	12113
18	101	00451679	18101	Martin	Martin County	06	H1	G4020				A	869615721	12033245	+38.7053220	-086.8018468	18101	0	18101	Martin County	98.17	1.83	0.75	0.32	0.18	0	0.02	0.56	18101
21	223	00516958	21223	Trimble	Trimble County	06	H1	G4020				A	392766463	11214924	+38.6200401	-085.3512075	21223	0	21223	Trimble County	96.37	3.63	0.16	0.47	0	0.77	0.91	1.32	21223
45	033	01247993	45033	Dillon	Dillon County	06	H1	G4020				A	1049117525	4541557	+34.3901723	-079.3749638	45033	0	45033	Dillon County	46.73	53.27	48.87	2.1	0.07	0	0.16	2.08	45033
37	103	01026338	37103	Jones	Jones County	06	H1	G4020	404	35100		A	1220836958	6031825	+35.0322677	-077.3561946	37103	0	37103	Jones County	65.7	34.3	30.47	1	0.08	0	1.01	1.74	37103
21	009	00516851	21009	Barren	Barren County	06	H1	G4020	150	23980		A	1262839457	32153759	+36.9628048	-085.9321078	21009	0	21009	Barren County	92.77	7.23	3.53	0.12	0.34	0	0.34	2.9	21009
06	005	01675841	06005	Amador	Amador County	06	H1	G4020				A	1539965777	29438413	+38.4435493	-120.6538580	6005	0	06005	Amador County	86.72	13.28	2.35	0.79	1.32	0.15	3.9	4.76	6005
26	023	01622954	26023	Branch	Branch County	06	H1	G4020	310	17740		A	1311597696	34428004	+41.9184551	-085.0668852	26023	0	26023	Branch County	93.9	6.1	2.37	0.43	0.79	0.03	0.92	1.56	26023
51	031	01674917	51031	Campbell	Campbell County	06	H1	G4020		31340		A	1303300984	8894442	+37.2101515	-079.0954282	51031	0	51031	Campbell County	81.45	18.55	14.01	0.19	0.92	0.03	0.58	2.82	51031
35	001	01702363	35001	Bernalillo	Bernalillo County	06	H1	G4020	106	10740		A	3007611393	15882874	+35.0536280	-106.6690805	35001	0	35001	Bernalillo County	74.25	25.75	2.97	4.92	2.64	0.09	10.93	4.21	35001
13	205	00343645	13205	Mitchell	Mitchell County	06	H1	G4020				A	1326483085	4314212	+31.2289970	-084.1920380	13205	0	13205	Mitchell County	49.13	50.87	46.49	0.34	0.2	0.05	0.9	2.88	13205
21	191	00516942	21191	Pendleton	Pendleton County	06	H1	G4020	178	17140		A	717836498	12306254	+38.6962841	-084.3519435	21191	0	21191	Pendleton County	96.97	3.03	1.08	0.05	0.57	0.37	0.1	0.87	21191
31	175	00835909	31175	Valley	Valley County	06	H1	G4020				A	1471402764	6076916	+41.5640938	-098.9834841	31175	0	31175	Valley County	97.86	2.14	0.48	0.45	0	0	0.29	0.93	31175
48	069	01383820	48069	Castro	Castro County	06	H1	G4020				A	2316600393	12557414	+34.5336207	-102.2587856	48069	0	48069	Castro County	90.86	9.14	2.12	0.18	0.61	0.04	2.71	3.47	48069
24	043	01714220	24043	Washington	Washington County	06	H1	G4020	548	25180		A	1185592677	24820607	+39.6036207	-077.8146709	24043	0	24043	Washington County	82.1	17.9	10.65	0.13	1.84	0.09	1.09	4.1	24043
51	680	01498429	51680	Lynchburg	Lynchburg city	25	C7	G4020		31340		F	126848431	1422888	+37.3990161	-079.1954582	51680	0	51680	Lynchburg city	64.97	35.03	28.63	0.26	2.45	0.01	1.14	2.54	51680
05	125	00067102	05125	Saline	Saline County	06	H1	G4020	340	30780		A	1873940136	17955554	+34.6485246	-092.6744630	5125	0	05125	Saline County	88.44	11.56	7.13	0.39	1.28	0.13	0.64	1.99	5125
54	021	01689673	54021	Gilmer	Gilmer County	06	H1	G4020				A	876717629	4082112	+38.9158671	-080.8494132	54021	0	54021	Gilmer County	83.25	16.75	12.01	0.25	0.93	0	1.63	1.93	54021
21	049	00516871	21049	Clark	Clark County	06	H1	G4020	336	30460		A	653939115	6912639	+37.9703141	-084.1451152	21049	0	21049	Clark County	92.57	7.43	4.65	0.15	0.61	0	0.41	1.6	21049
47	005	01639724	47005	Benton	Benton County	06	H1	G4020				A	1021248372	108583505	+36.0709478	-088.0712321	47005	0	47005	Benton County	94.91	5.09	3.02	0.4	0.17	0	0	1.49	47005
18	145	00450387	18145	Shelby	Shelby County	06	H1	G4020	294	26900		A	1064843749	4190401	+39.5241345	-085.7921742	18145	0	18145	Shelby County	94.76	5.24	1.17	0.09	0.56	0.02	1.79	1.61	18145
49	021	01448025	49021	Iron	Iron County	06	H1	G4020		16260		A	8537474385	11390956	+37.9093044	-113.3067405	49021	0	49021	Iron County	91.8	8.2	0.53	2.02	0.87	0.13	2.1	2.54	49021
32	009	00858641	32009	Esmeralda	Esmeralda County	06	H1	G4020				A	9277050177	18552010	+37.7789658	-117.6323824	32009	0	32009	Esmeralda County	95.67	4.33	2.58	1.65	0	0	0	0.1	32009
12	009	00295749	12009	Brevard	Brevard County	06	H1	G4020		37340		A	2628762626	1403940953	+28.2983112	-080.7003334	12009	0	12009	Brevard County	82.49	17.51	9.65	0.33	2.37	0.09	1.54	3.53	12009
21	239	00516966	21239	Woodford	Woodford County	06	H1	G4020	336	30460		A	492386273	4933229	+38.0431027	-084.7488546	21239	0	21239	Woodford County	91.64	8.36	4.54	0	0.41	0	0.95	2.45	21239
45	087	01248017	45087	Union	Union County	06	H1	G4020	273	46420		A	1330180037	4792745	+34.6903965	-081.6158961	45087	0	45087	Union County	65.54	34.46	30.71	0.08	0.01	0	0.23	3.43	45087
55	075	01581097	55075	Marinette	Marinette County	06	H1	G4020	361	31940		A	3624599046	389876770	+45.3468989	-087.9911980	55075	0	55075	Marinette County	96.67	3.33	0.74	0.57	0.33	0.04	0.1	1.54	55075
55	099	01581110	55099	Price	Price County	06	H1	G4020				A	3247987870	62098964	+45.6790725	-090.3596497	55099	0	55099	Price County	95.25	4.75	0.83	1.04	0.6	0.85	0.38	1.04	55099
18	103	00450373	18103	Miami	Miami County	06	H1	G4020	316	37940		A	968246953	9184624	+40.7728833	-086.0442575	18103	0	18103	Miami County	90.44	9.56	5.4	0.83	0.58	0.02	1.3	1.44	18103
20	053	00484996	20053	Ellsworth	Ellsworth County	06	H1	G4020				A	1853331064	19969761	+38.7008451	-098.2053552	20053	0	20053	Ellsworth County	90.63	9.37	3.19	0.9	1.28	0	0.9	3.1	20053
28	001	00695726	28001	Adams	Adams County	06	H1	G4020		35020		A	1197464268	65273639	+31.4862243	-091.3517966	28001	0	28001	Adams County	40.93	59.07	56.32	0.3	0.6	0	0.77	1.08	28001
28	057	00695752	28057	Itawamba	Itawamba County	06	H1	G4020	539	46180		A	1379932997	19825536	+34.2810747	-088.3631269	28057	0	28057	Itawamba County	91.05	8.95	7.28	0.36	0.03	0.03	0.45	0.8	28057
21	073	00516883	21073	Franklin	Franklin County	06	H1	G4020	336	23180		A	538312209	10786432	+38.2349190	-084.8687863	21073	0	21073	Franklin County	82.43	17.57	9.36	0.11	1.81	0.07	2.37	3.85	21073
47	051	01639744	47051	Franklin	Franklin County	06	H1	G4020		46100		A	1436141673	55046635	+35.1559259	-086.0992032	47051	0	47051	Franklin County	90.44	9.56	4.76	0.04	0.44	0.07	0.98	3.26	47051
22	063	00558083	22063	Livingston	Livingston Parish	15	H1	G4020		12940		A	1678641293	112186821	+30.4404194	-090.7274738	22063	0	22063	Livingston Parish	90.34	9.66	5.98	0.4	0.62	0.01	0.83	1.82	22063
08	035	00198133	08035	Douglas	Douglas County	06	H1	G4020	216	19740		A	2176225539	6795841	+39.3254140	-104.9259871	8035	0	08035	Douglas County	88.88	11.12	1.45	0.38	4.78	0.08	1.46	2.96	8035
45	079	01249299	45079	Richland	Richland County	06	H1	G4020	192	17900		A	1961343401	38007451	+34.0290952	-080.8980371	45079	0	45079	Richland County	44.85	55.15	46.9	0.2	2.86	0.12	2.04	3.02	45079
18	095	00450370	18095	Madison	Madison County	06	H1	G4020	294	26900		A	1170470206	2546731	+40.1662030	-085.7224543	18095	0	18095	Madison County	87.68	12.32	7.92	0.23	0.51	0.01	0.93	2.71	18095
40	099	01101837	40099	Murray	Murray County	06	H1	G4020				A	1078405801	22710695	+34.4857664	-097.0715567	40099	0	40099	Murray County	75.88	24.12	1.58	10.81	0.62	0	0.92	10.2	40099
13	131	00351261	13131	Grady	Grady County	06	H1	G4020				A	1177051414	15026665	+30.8759076	-084.2450803	13131	0	13131	Grady County	65.45	34.55	29.83	0.54	0.56	0.04	0.21	3.37	13131
18	133	00450384	18133	Putnam	Putnam County	06	H1	G4020	294	26900		A	1244585887	5585892	+39.6655479	-086.8533729	18133	0	18133	Putnam County	93.21	6.79	2.55	0.15	2.48	0.02	0.4	1.19	18133
22	121	00559570	22121	West Baton Rouge	West Baton Rouge Parish	15	H1	G4020		12940		A	498174685	29604699	+30.4640516	-091.3098080	22121	0	22121	West Baton Rouge Parish	58.32	41.68	40.07	0.08	0.06	0	0.31	1.16	22121
55	043	01581081	55043	Grant	Grant County	06	H1	G4020		38420		A	2970402286	94521527	+42.8700275	-090.6942288	55043	0	55043	Grant County	96.45	3.55	1.5	0.16	0.97	0	0.18	0.73	55043
37	041	01025822	37041	Chowan	Chowan County	06	H1	G4020				A	447179939	157966156	+36.1289790	-076.6027521	37041	0	37041	Chowan County	61.11	38.89	35.23	0.43	0.33	0	1.99	0.92	37041
06	063	00277296	06063	Plumas	Plumas County	06	H1	G4020				A	6612400772	156387638	+39.9922953	-120.8243709	6063	0	06063	Plumas County	90.33	9.67	0.89	1.51	1.19	0.46	1.58	4.04	6063
51	730	01498435	51730	Petersburg	Petersburg city	25	C7	G4020		40060		F	58845730	577678	+37.2047302	-077.3923681	51730	0	51730	Petersburg city	17.45	82.55	76.67	0.24	0.93	0.08	2.33	2.3	51730
18	097	00450371	18097	Marion	Marion County	06	H6	G4020	294	26900		C	1027221229	16566444	+39.7829759	-086.1357939	18097	0	18097	Marion County	61.74	38.26	27.96	0.27	3.3	0.02	3.32	3.39	18097
13	021	01672039	13021	Bibb	Bibb County	06	H6	G4020	356	31420		C	645898113	14305197	+32.8088446	-083.6941941	13021	0	13021	Bibb County	40.19	59.81	54.44	0.19	2.03	0.05	0.94	2.16	13021
72	059	01804510	72059	Guayanilla	Guayanilla Municipio	13	H1	G4020	434	49500		A	109480383	56911386	+18.0053378	-066.7982933	72059	0	72059	Guayanilla Municipio	78.49	21.51	2.16	0.09	0.72	0	17.89	0.65	72059
51	175	01480171	51175	Southampton	Southampton County	06	H1	G4020	545	47260		A	1551909772	8090234	+36.7200678	-077.1038135	51175	0	51175	Southampton County	62.37	37.63	32.13	0.58	0.25	0	0.43	4.26	51175
48	183	01383877	48183	Gregg	Gregg County	06	H1	G4020		30980		A	708052150	6206460	+32.4864014	-094.8162768	48183	0	48183	Gregg County	74.6	25.4	20.01	0.22	1.28	0.11	1.05	2.73	48183
05	089	00069898	05089	Marion	Marion County	06	H1	G4020				A	1545325347	112951240	+36.2666636	-092.6785765	5089	0	05089	Marion County	96.02	3.98	0.49	0.92	0.89	0	0.11	1.57	5089
51	800	01498560	51800	Suffolk	Suffolk city	25	C7	G4020	545	47260		F	1033819022	77045664	+36.6971573	-076.6347808	51800	0	51800	Suffolk city	51.45	48.55	41.79	0.21	1.96	0.02	0.78	3.78	51800
29	187	00758548	29187	St. Francois	St. Francois County	06	H1	G4020	476	22100		A	1170380017	7218075	+37.8107068	-090.4738684	29187	0	29187	St. Francois County	92.86	7.14	4.44	0.4	0.52	0.02	0.24	1.52	29187
48	487	01384029	48487	Wilbarger	Wilbarger County	06	H1	G4020		46900		A	2514738098	18202665	+34.0849199	-099.2424397	48487	0	48487	Wilbarger County	78.06	21.94	10.06	1.51	0.94	0	7.29	2.14	48487
16	029	00395406	16029	Caribou	Caribou County	06	H1	G4020				A	4569240776	89216879	+42.7860724	-111.5442734	16029	0	16029	Caribou County	95.44	4.56	0	0.16	0.06	0	2	2.34	16029
37	157	01008582	37157	Rockingham	Rockingham County	06	H1	G4020	268	24660		A	1465005024	18436435	+36.3818062	-079.7827539	37157	0	37157	Rockingham County	75.43	24.57	18.38	0.47	0.59	0.02	2.72	2.38	37157
30	023	01719617	30023	Deer Lodge	Deer Lodge County	06	H6	G4020				C	1907998860	12199890	+46.0946716	-113.1416236	30023	0	30023	Deer Lodge County	92.89	7.11	0.75	1.86	0.76	0.08	0.46	3.21	30023
47	001	01639722	47001	Anderson	Anderson County	06	H1	G4020	315	28940		A	873352611	19665031	+36.1167307	-084.1954177	47001	0	47001	Anderson County	90.89	9.11	3.51	0.55	1.29	0.09	1.01	2.65	47001
13	005	00344784	13005	Bacon	Bacon County	06	H1	G4020				A	735770219	4506310	+31.5502095	-082.4514325	13005	0	13005	Bacon County	79.96	20.04	15.19	0	0.17	0.23	1.53	2.93	13005
10	001	00217271	10001	Kent	Kent County	06	H1	G4020	428	20100		A	1517891095	549776917	+39.0970884	-075.5029819	10001	0	10001	Kent County	66.19	33.81	25.71	0.73	2.01	0.06	1.18	4.13	10001
39	173	01074098	39173	Wood	Wood County	06	H1	G4020	534	45780		A	1598441996	8718771	+41.3601834	-083.6226821	39173	0	39173	Wood County	91.89	8.11	2.62	0.19	1.67	0.07	1.03	2.52	39173
13	157	00349570	13157	Jackson	Jackson County	06	H1	G4020	122	27600		A	879711015	8858787	+34.1309052	-083.5625568	13157	0	13157	Jackson County	86.47	13.53	6.81	0.05	1.78	0.07	2.31	2.51	13157
20	003	00484971	20003	Anderson	Anderson County	06	H1	G4020				A	1501263686	10599981	+38.2151139	-095.2920464	20003	0	20003	Anderson County	96.71	3.29	0.5	2.09	0.01	0	0	0.69	20003
27	151	00659520	27151	Swift	Swift County	06	H1	G4020				A	1921733671	26235363	+45.2758101	-095.6901243	27151	0	27151	Swift County	94.51	5.49	2.2	0.01	0.29	0.61	1.54	0.84	27151
30	081	01719582	30081	Ravalli	Ravalli County	06	H1	G4020				A	6192656569	24207622	+46.0777441	-114.1057950	30081	0	30081	Ravalli County	95.82	4.18	0.13	0.94	0.53	0	0.22	2.36	30081
39	171	01074097	39171	Williams	Williams County	06	H1	G4020				A	1089503875	6299797	+41.5649587	-084.5843235	39171	0	39171	Williams County	94.92	5.08	1.1	0.29	0.58	0.03	1.18	1.9	39171
39	159	01074091	39159	Union	Union County	06	H1	G4020	198	18140		A	1118250640	13288444	+40.2959008	-083.3670416	39159	0	39159	Union County	91.01	8.99	2.59	0.34	4	0.08	0.51	1.46	39159
41	059	01156673	41059	Umatilla	Umatilla County	06	H1	G4020		25840		A	8327972955	41622675	+45.5911997	-118.7338795	41059	0	41059	Umatilla County	85.76	14.24	0.96	3.19	1.04	0.26	4.77	4.02	41059
20	117	00485023	20117	Marshall	Marshall County	06	H1	G4020				A	2331441861	12734901	+39.7827091	-096.5212426	20117	0	20117	Marshall County	96.73	3.27	0.31	0.05	0.39	0.26	0.27	2	20117
22	065	00558088	22065	Madison	Madison Parish	15	H1	G4020				A	1616604801	68460376	+32.3468782	-091.2319321	22065	0	22065	Madison Parish	35.34	64.66	63.7	0.15	0	0	0.51	0.3	22065
13	313	00353513	13313	Whitfield	Whitfield County	06	H1	G4020	174	19140		A	752248663	1579031	+34.8017261	-084.9685410	13313	0	13313	Whitfield County	88.66	11.34	3.85	0.78	1.47	0	3.8	1.42	13313
17	111	01784815	17111	McHenry	McHenry County	06	H1	G4020	176	16980	16984	A	1562786332	19872662	+42.3242982	-088.4522450	17111	0	17111	McHenry County	92.3	7.7	1.46	0.1	2.8	0.02	1.4	1.94	17111
29	033	00758471	29033	Carroll	Carroll County	06	H1	G4020				A	1799061890	17533392	+39.4273754	-093.5002266	29033	0	29033	Carroll County	95.59	4.41	1.86	0.2	0.49	0	0.22	1.64	29033
27	147	00659518	27147	Steele	Steele County	06	H1	G4020	378	36940		A	1112775703	6976791	+44.0152607	-093.2204527	27147	0	27147	Steele County	90.49	9.51	3.16	0.36	1.49	0.08	3.33	1.1	27147
39	165	01074094	39165	Warren	Warren County	06	H1	G4020	178	17140		A	1039691291	15679747	+39.4256625	-084.1699402	39165	0	39165	Warren County	88.38	11.62	3.45	0.08	5.75	0	0.49	1.85	39165
13	255	00353055	13255	Spalding	Spalding County	06	H1	G4020	122	12060		A	507561198	9375991	+33.2623481	-084.2849046	13255	0	13255	Spalding County	62.48	37.52	34.09	0.4	1.02	0	0.41	1.61	13255
34	019	00882228	34019	Hunterdon	Hunterdon County	06	H1	G4020	408	35620	35084	A	1108086284	24761598	+40.5652832	-074.9119695	34019	0	34019	Hunterdon County	90.55	9.45	2.62	0.08	4.12	0.04	1.06	1.53	34019
29	217	00758561	29217	Vernon	Vernon County	06	H1	G4020				A	2140343861	27020859	+37.8501957	-094.3415972	29217	0	29217	Vernon County	95.58	4.42	0.54	0.65	0.72	0	0.13	2.38	29217
19	069	00465223	19069	Franklin	Franklin County	06	H1	G4020				A	1507291799	1438346	+42.7365451	-093.2714152	19069	0	19069	Franklin County	95.15	4.85	0.25	0.11	0	0	4.2	0.3	19069
44	001	01219777	44001	Bristol	Bristol County	06	H4	G4020	148	39300		N	62500772	53359134	+41.7068397	-071.2866874	44001	0	44001	Bristol County	94.19	5.81	1.33	0.07	2.06	0	0.59	1.76	44001
39	045	01074035	39045	Fairfield	Fairfield County	06	H1	G4020	198	18140		A	1306299961	10869534	+39.7476940	-082.6266850	39045	0	39045	Fairfield County	87.13	12.87	7.37	0.11	1.61	0.05	0.72	3.02	39045
47	021	01639731	47021	Cheatham	Cheatham County	06	H1	G4020	400	34980		A	783480108	11821692	+36.2551687	-087.1008077	47021	0	47021	Cheatham County	94.55	5.45	1.59	0.44	0.46	0.03	1.09	1.84	47021
13	187	00357196	13187	Lumpkin	Lumpkin County	06	H1	G4020				A	732820607	3275562	+34.5681403	-083.9989251	13187	0	13187	Lumpkin County	94.27	5.73	2.07	0.28	0.82	0.14	1.13	1.27	13187
39	083	01074054	39083	Knox	Knox County	06	H1	G4020	198	34540		A	1361036418	10721050	+40.4036198	-082.4223929	39083	0	39083	Knox County	96.44	3.56	0.99	0.24	0.46	0.02	0.12	1.74	39083
37	089	01008562	37089	Henderson	Henderson County	06	H1	G4020	120	11700		A	965934305	5531390	+35.3364146	-082.4797406	37089	0	37089	Henderson County	91.21	8.79	3.48	0.37	1.34	0	1.97	1.63	37089
20	067	00485099	20067	Grant	Grant County	06	H1	G4020				A	1488745962	871232	+37.5475370	-101.2993622	20067	0	20067	Grant County	88.35	11.65	0.04	0	0.43	0	10.51	0.67	20067
31	123	00835883	31123	Morrill	Morrill County	06	H1	G4020				A	3688187959	15647101	+41.7322039	-102.9905936	31123	0	31123	Morrill County	95.29	4.71	0.77	0.5	0.48	0	1.09	1.86	31123
29	065	00758487	29065	Dent	Dent County	06	H1	G4020				A	1949641173	4518782	+37.6030721	-091.4897172	29065	0	29065	Dent County	95.24	4.76	0.54	0.75	0.25	0	0.28	2.94	29065
42	125	01209190	42125	Washington	Washington County	06	H1	G4020	430	38300		A	2219644652	9945723	+40.2000054	-080.2521319	42125	0	42125	Washington County	93.59	6.41	3.14	0.07	0.95	0.04	0.2	2.01	42125
50	001	01461757	50001	Addison	Addison County	06	H1	G4020				A	1984209520	107311666	+44.0312479	-073.1415807	50001	0	50001	Addison County	93.88	6.12	1.47	0.35	1.8	0.04	0.65	1.81	50001
51	107	01480141	51107	Loudoun	Loudoun County	06	H1	G4020	548	47900	47894	A	1335755878	14493733	+39.0812000	-077.6388976	51107	0	51107	Loudoun County	64.96	35.04	7.57	0.28	18.57	0.11	3.36	5.15	51107
37	127	01008574	37127	Nash	Nash County	06	H1	G4020	468	40580		A	1399742831	6174819	+35.9659447	-077.9875546	37127	0	37127	Nash County	52.08	47.92	39.31	0.65	0.87	0.06	4.09	2.95	37127
29	159	00758534	29159	Pettis	Pettis County	06	H1	G4020		42740		A	1766966004	10488658	+38.7273667	-093.2852073	29159	0	29159	Pettis County	91.38	8.62	3.5	0.12	0.66	0.03	2.14	2.17	29159
48	459	01384015	48459	Upshur	Upshur County	06	H1	G4020		30980		A	1509910834	24878112	+32.7353495	-094.9411837	48459	0	48459	Upshur County	86.62	13.38	8.22	0.51	0.31	0	2.39	1.95	48459
51	047	01497831	51047	Culpeper	Culpeper County	06	H1	G4020	548	47900	47894	A	982089165	9005141	+38.4859303	-077.9564758	51047	0	51047	Culpeper County	75.73	24.27	14.49	0.4	1.67	0.12	4.23	3.36	51047
54	069	01717163	54069	Ohio	Ohio County	06	H1	G4020		48540		A	274098976	8274294	+40.1003230	-080.6199004	54069	0	54069	Ohio County	92.94	7.06	3.89	0.22	0.71	0	0.32	1.91	54069
51	165	01488970	51165	Rockingham	Rockingham County	06	H1	G4020	277	25500		A	2200944584	10646757	+38.5075848	-078.8853213	51165	0	51165	Rockingham County	92.98	7.02	3.02	0.34	0.72	0.08	0.87	1.98	51165
18	183	00450369	18183	Whitley	Whitley County	06	H1	G4020	258	23060		A	869117984	6076514	+41.1364261	-085.5018918	18183	0	18183	Whitley County	96.85	3.15	0.41	0.35	0.43	0	0.1	1.87	18183
46	037	01265790	46037	Day	Day County	06	H1	G4020				A	2663773676	162143251	+45.3551610	-097.5814295	46037	0	46037	Day County	86.86	13.14	0.09	10.5	0.13	0	0.42	2.01	46037
22	071	00558113	22071	Orleans	Orleans Parish	15	H6	G4020	406	35380		C	438975285	467122070	+30.0534195	-089.9345018	22071	0	22071	Orleans Parish	33.94	66.06	59.53	0.2	2.91	0.02	1.5	1.92	22071
01	073	00161562	01073	Jefferson	Jefferson County	06	H1	G4020	142	13820		A	2878852142	32681784	+33.5534439	-086.8965359	1073	0	01073	Jefferson County	51.81	48.19	42.95	0.22	1.58	0.03	1.76	1.65	1073
01	127	00161589	01127	Walker	Walker County	06	H1	G4020	142	27530		A	2048757700	36683003	+33.7915581	-087.3010936	1127	0	01127	Walker County	90.59	9.41	6.18	0.22	0.52	0	0.73	1.76	1127
13	083	00347465	13083	Dade	Dade County	06	H1	G4020	174	16860		A	450584680	488463	+34.8524237	-085.5062006	13083	0	13083	Dade County	94.57	5.43	0.83	0	1.76	0.1	0.39	2.35	13083
51	187	01674058	51187	Warren	Warren County	06	H1	G4020	548	47900	47894	A	555804005	8578483	+38.9082214	-078.2075940	51187	0	51187	Warren County	88.97	11.03	4.31	0.18	1.12	0	1.91	3.5	51187
47	113	01639769	47113	Madison	Madison County	06	H1	G4020	297	27180		A	1443073934	3757608	+35.6060563	-088.8334238	47113	0	47113	Madison County	57.91	42.09	37.24	0.11	1.08	0	1.62	2.04	47113
01	111	00161582	01111	Randolph	Randolph County	06	H1	G4020				A	1503618358	9283013	+33.2964614	-085.4640637	1111	0	01111	Randolph County	77.06	22.94	20.41	0.17	0.21	0	0.37	1.79	1111
37	009	01008535	37009	Ashe	Ashe County	06	H1	G4020				A	1104018852	8062960	+36.4434687	-081.4993343	37009	0	37009	Ashe County	95.4	4.6	0.73	0.41	0.45	0.1	1.4	1.52	37009
51	683	01498430	51683	Manassas	Manassas city	25	C7	G4020	548	47900	47894	F	25493247	146287	+38.7468077	-077.4826328	51683	0	51683	Manassas city	66.14	33.86	13.6	0.76	5.2	0.19	8.89	5.22	51683
05	139	00069903	05139	Union	Union County	06	H1	G4020		20980		A	2691171273	42102269	+33.1682186	-092.5981447	5139	0	05139	Union County	63.88	36.12	32.67	0.88	0.65	0	0.78	1.14	5139
01	101	00161577	01101	Montgomery	Montgomery County	06	H1	G4020	388	33860		A	2034045843	37716728	+32.2028812	-086.2044615	1101	0	01101	Montgomery County	35.81	64.19	57.9	0.21	2.81	0.02	1.37	1.88	1101
21	155	00516921	21155	Marion	Marion County	06	H1	G4020				A	888485847	9869686	+37.5526040	-085.2689592	21155	0	21155	Marion County	90.15	9.85	7.32	0.19	0.21	0.15	0.28	1.71	21155
28	067	00695757	28067	Jones	Jones County	06	H1	G4020	279	29860		A	1799639020	12681687	+31.6166011	-089.1685317	28067	0	28067	Jones County	68.59	31.41	29.37	0.23	0.33	0.07	0.41	1.01	28067
55	021	01581070	55021	Columbia	Columbia County	06	H1	G4020	357	31540		A	1982756253	78834956	+43.4718818	-089.3304721	55021	0	55021	Columbia County	94.96	5.04	1.35	0.52	0.78	0.03	0.85	1.51	55021
18	041	00450349	18041	Fayette	Fayette County	06	H1	G4020	458	18220		A	556901577	366408	+39.6396552	-085.1850315	18041	0	18041	Fayette County	96.37	3.63	2.46	0.25	0.03	0	0.29	0.59	18041
31	081	00835862	31081	Hamilton	Hamilton County	06	H1	G4020				A	1404057517	6811577	+40.8728173	-098.0223294	31081	0	31081	Hamilton County	96.1	3.9	0.18	0.18	0.36	0.07	1.54	1.56	31081
33	017	00873182	33017	Strafford	Strafford County	06	H1	G4020	148	14460	40484	A	951743430	39154073	+43.2932725	-071.0355891	33017	0	33017	Strafford County	92.62	7.38	0.99	0.07	3.35	0.04	0.3	2.61	33017
13	153	01671693	13153	Houston	Houston County	06	H1	G4020	356	47580		A	973954137	9990192	+32.4582875	-083.6625217	13153	0	13153	Houston County	60.36	39.64	31.03	0.51	3.3	0.01	1.18	3.6	13153
13	117	01673358	13117	Forsyth	Forsyth County	06	H1	G4020	122	12060		A	581757645	58447999	+34.2251430	-084.1274075	13117	0	13117	Forsyth County	79.21	20.79	3.51	0.3	12.93	0.04	1.71	2.3	13117
26	073	01622979	26073	Isabella	Isabella County	06	H1	G4020	394	34380		A	1483282659	12948097	+43.6452331	-084.8394245	26073	0	26073	Isabella County	87.99	12.01	2.71	3.21	1.79	0.01	0.8	3.49	26073
45	017	01247986	45017	Calhoun	Calhoun County	06	H1	G4020	192	17900		A	987179024	29351080	+33.6747804	-080.7803468	45017	0	45017	Calhoun County	55.71	44.29	40.93	0.83	0.03	0.37	1.53	0.6	45017
55	019	01581069	55019	Clark	Clark County	06	H1	G4020				A	3133102168	23238832	+44.7393462	-090.6099532	55019	0	55019	Clark County	96.47	3.53	0.47	0.23	0.4	0	0.96	1.47	55019
45	091	01248019	45091	York	York County	06	H1	G4020	172	16740		A	1763868718	39013276	+34.9701875	-081.1831873	45091	0	45091	York County	74.24	25.76	19.18	0.76	2.13	0.04	1.61	2.05	45091
22	001	00558389	22001	Acadia	Acadia Parish	15	H1	G4020	318	29180		A	1697073813	5934788	+30.2914970	-092.4110366	22001	0	22001	Acadia Parish	79.34	20.66	17.36	0.14	0.09	0	0.3	2.77	22001
42	039	01213666	42039	Crawford	Crawford County	06	H1	G4020	240	32740		A	2621988043	65389924	+41.6878760	-080.1077950	42039	0	42039	Crawford County	95.48	4.52	1.62	0.04	0.57	0.03	0.29	1.98	42039
19	077	00465227	19077	Guthrie	Guthrie County	06	H1	G4020	218	19780		A	1529656705	6355531	+41.6835728	-094.5012723	19077	0	19077	Guthrie County	96.74	3.26	0.32	0.14	0.24	0	0.81	1.75	19077
19	183	00465280	19183	Washington	Washington County	06	H1	G4020	168	26980		A	1473258536	5339036	+41.3294012	-091.7250523	19183	0	19183	Washington County	95.22	4.78	0.78	0.26	0.6	0.02	1.77	1.35	19183
40	051	01101813	40051	Grady	Grady County	06	H1	G4020	416	36420		A	2850386659	11374380	+35.0210581	-097.8868902	40051	0	40051	Grady County	85.83	14.17	2.35	4.92	0.51	0	0.64	5.74	40051
42	121	01213690	42121	Venango	Venango County	06	H1	G4020		36340		A	1746337768	22149577	+41.4007143	-079.7658126	42121	0	42121	Venango County	96.65	3.35	0.79	0.03	0.38	0	0.28	1.88	42121
13	127	01671513	13127	Glynn	Glynn County	06	H1	G4020		15260		A	1086851231	429107116	+31.2127098	-081.4964503	13127	0	13127	Glynn County	68.49	31.51	26.32	0.36	1.3	0.12	0.96	2.45	13127
37	123	01008572	37123	Montgomery	Montgomery County	06	H1	G4020				A	1273075626	25886753	+35.3275482	-079.9107517	37123	0	37123	Montgomery County	75.63	24.37	17.59	0.3	1.44	0	2.68	2.35	37123
18	175	00451665	18175	Washington	Washington County	06	H1	G4020	350	31140		A	1330443086	7530005	+38.6006126	-086.1047512	18175	0	18175	Washington County	98	2	0.09	0.38	0.34	0	0.13	1.06	18175
51	025	01493961	51025	Brunswick	Brunswick County	06	H1	G4020				A	1466538251	8383474	+36.7642043	-077.8614832	51025	0	51025	Brunswick County	41.96	58.04	54.46	0	0.51	0	0.87	2.2	51025
47	045	01639741	47045	Dyer	Dyer County	06	H1	G4020		20540		A	1326982067	35839863	+36.0541960	-089.3983058	47045	0	47045	Dyer County	81.82	18.18	12.92	0.59	0.78	0.15	0.93	2.81	47045
47	053	01639745	47053	Gibson	Gibson County	06	H1	G4020	297	27180		A	1561102696	2345193	+35.9916316	-088.9338117	47053	0	47053	Gibson County	78.25	21.75	17.11	0.45	0.32	0.08	0.51	3.29	47053
42	071	01209181	42071	Lancaster	Lancaster County	06	H1	G4020		29540		A	2444751632	103368819	+40.0419921	-076.2501980	42071	0	42071	Lancaster County	88.45	11.55	4.17	0.15	2.19	0.02	2.52	2.48	42071
55	057	01581088	55057	Juneau	Juneau County	06	H1	G4020				A	1986729542	98638538	+43.9328362	-090.1139837	55057	0	55057	Juneau County	93.76	6.24	2.3	1.18	0.56	0.02	0.68	1.5	55057
37	181	01008591	37181	Vance	Vance County	06	H1	G4020	450	25780		A	653701481	42190675	+36.3654806	-078.4054343	37181	0	37181	Vance County	42.63	57.37	49.83	1.46	0.72	0.06	2.89	2.41	37181
21	033	00516863	21033	Caldwell	Caldwell County	06	H1	G4020				A	893002030	8697603	+37.1486421	-087.8705095	21033	0	21033	Caldwell County	93	7	6.27	0	0	0	0	0.73	21033
45	011	01247983	45011	Barnwell	Barnwell County	06	H1	G4020				A	1420294945	23008122	+33.2605516	-081.4342278	45011	0	45011	Barnwell County	50.89	49.11	45.84	0.21	0.17	0.05	1.97	0.87	45011
18	009	00450404	18009	Blackford	Blackford County	06	H1	G4020				A	427559406	1298757	+40.4726717	-085.3237297	18009	0	18009	Blackford County	97.14	2.86	0.03	0.31	0.72	0	0	1.8	18009
01	055	00161553	01055	Etowah	Etowah County	06	H1	G4020		23460		A	1385916770	35022972	+34.0476407	-086.0342629	1055	0	01055	Etowah County	79.83	20.17	15.89	0.57	0.74	0.02	1.15	1.79	1055
55	133	01581126	55133	Waukesha	Waukesha County	06	H1	G4020	376	33340		A	1423769478	79817825	+43.0183677	-088.3042404	55133	0	55133	Waukesha County	92.2	7.8	1.61	0.24	3.54	0.04	0.8	1.57	55133
25	021	00606937	25021	Norfolk	Norfolk County	06	H1	G4020	148	14460	14454	A	1025912543	124957891	+42.1717377	-071.1811102	25021	0	25021	Norfolk County	77.58	22.42	7.1	0.14	11.06	0.04	1.65	2.43	25021
45	043	01248002	45043	Georgetown	Georgetown County	06	H1	G4020	396	23860		A	2107246447	572958789	+33.4175309	-079.2963325	45043	0	45043	Georgetown County	64.75	35.25	30.91	0.08	0.51	0	2.31	1.44	45043
55	011	01581065	55011	Buffalo	Buffalo County	06	H1	G4020				A	1750290818	87549529	+44.3856333	-091.7612940	55011	0	55011	Buffalo County	96.91	3.09	0.72	0.43	0.09	0	0.87	0.98	55011
51	069	01480124	51069	Frederick	Frederick County	06	H1	G4020	548	49020		A	1070013828	5860365	+39.2036601	-078.2638291	51069	0	51069	Frederick County	90.73	9.27	3.94	0.27	1.36	0.1	0.8	2.81	51069
27	119	00659505	27119	Polk	Polk County	06	H1	G4020		24220		A	5104864821	69390824	+47.7742536	-096.4000265	27119	0	27119	Polk County	91.67	8.33	2.18	1.74	0.99	0.05	1.17	2.2	27119
22	089	01629449	22089	St. Charles	St. Charles Parish	15	H1	G4020	406	35380		A	719347893	308635080	+29.9057222	-090.3578553	22089	0	22089	St. Charles Parish	69.24	30.76	26.64	0.36	1	0	1.7	1.05	22089
47	063	01648576	47063	Hamblen	Hamblen County	06	H1	G4020	315	34100		A	417475125	37853343	+36.2183967	-083.2660711	47063	0	47063	Hamblen County	88.42	11.58	4.62	0.31	0.88	0.29	3.03	2.45	47063
48	219	01383895	48219	Hockley	Hockley County	06	H1	G4020	352	30220		A	2352723961	446119	+33.6059320	-102.3433978	48219	0	48219	Hockley County	88.38	11.62	3.23	0.53	0.36	0.09	4.98	2.43	48219
37	171	01008587	37171	Surry	Surry County	06	H1	G4020	268	34340		A	1379543658	10390865	+36.4154160	-080.6864631	37171	0	37171	Surry County	90.81	9.19	3.73	0.34	0.58	0.19	3.02	1.34	37171
39	149	01074087	39149	Shelby	Shelby County	06	H1	G4020	212	43380		A	1055922239	7802978	+40.3366802	-084.2041425	39149	0	39149	Shelby County	94.11	5.89	2.62	0.29	1.18	0	0.15	1.65	39149
16	027	00399406	16027	Canyon	Canyon County	06	H1	G4020	147	14260		A	1520451453	43117848	+43.6257956	-116.7090580	16027	0	16027	Canyon County	82.75	17.25	0.41	1.04	0.85	0.27	10.82	3.87	16027
18	093	00451703	18093	Lawrence	Lawrence County	06	H1	G4020	144	13260		A	1163282503	7207557	+38.8398148	-086.4878198	18093	0	18093	Lawrence County	96.5	3.5	0.4	0.56	0.49	0.06	0.37	1.63	18093
21	169	00516931	21169	Metcalfe	Metcalfe County	06	H1	G4020	150	23980		A	750166111	4012303	+36.9924298	-085.6334564	21169	0	21169	Metcalfe County	95.74	4.26	1.55	0.27	0.4	0	0	2.04	21169
21	163	00516928	21163	Meade	Meade County	06	H1	G4020	350	21060		A	791093710	49111009	+37.9674757	-086.2008628	21163	0	21163	Meade County	91.76	8.24	3.76	0.75	0.66	0	0.57	2.49	21163
21	179	00516936	21179	Nelson	Nelson County	06	H1	G4020	350	12680		A	1081379029	16973349	+37.8031198	-085.4659312	21179	0	21179	Nelson County	91.4	8.6	5.13	0.1	0.54	0	0.9	1.93	21179
48	365	01383968	48365	Panola	Panola County	06	H1	G4020				A	2101400900	25810623	+32.1639784	-094.3051563	48365	0	48365	Panola County	81.02	18.98	17.28	0.15	0.24	0	0.68	0.62	48365
48	001	01383786	48001	Anderson	Anderson County	06	H1	G4020		37300		A	2752164828	39845046	+31.8412614	-095.6617267	48001	0	48001	Anderson County	73.03	26.97	20.97	0.55	0.56	0.02	3.33	1.55	48001
51	033	01480107	51033	Caroline	Caroline County	06	H1	G4020				A	1365863858	24927342	+38.0280328	-077.3537363	51033	0	51033	Caroline County	65.24	34.76	27.03	0.26	0.9	0	2.74	3.84	51033
19	167	00465272	19167	Sioux	Sioux County	06	H1	G4020				A	1988888495	2795018	+43.0826460	-096.1780098	19167	0	19167	Sioux County	94.55	5.45	0.35	0.27	0.74	0.05	2.33	1.71	19167
06	021	00277275	06021	Glenn	Glenn County	06	H1	G4020				A	3403160301	33693344	+39.6025462	-122.4016998	6021	0	06021	Glenn County	81.09	18.91	0.82	2.44	2.95	0.04	10.36	2.31	6021
46	091	01265759	46091	Marshall	Marshall County	06	H1	G4020				A	2170620943	124689684	+45.7370443	-097.5808695	46091	0	46091	Marshall County	87.08	12.92	0.63	7.59	0	0	3.21	1.49	46091
35	061	00933052	35061	Valencia	Valencia County	06	H1	G4020	106	10740		A	2762854193	2760089	+34.7168404	-106.8065821	35061	0	35061	Valencia County	83.02	16.98	1.39	4.28	0.93	0	7.05	3.33	35061
37	043	01008546	37043	Clay	Clay County	06	H1	G4020				A	556804503	15017755	+35.0529971	-083.7522638	37043	0	37043	Clay County	96.66	3.34	2.08	0.39	0.2	0.16	0.07	0.44	37043
36	093	00974144	36093	Schenectady	Schenectady County	06	H1	G4020	104	10580		A	529862599	12594060	+42.8175516	-074.0435592	36093	0	36093	Schenectady County	76.28	23.72	10.07	0.23	4.67	0.05	3.93	4.77	36093
36	005	00974101	36005	Bronx	Bronx County	06	H6	G4020	408	35620	35614	C	109224611	39362153	+40.8487111	-073.8529390	36005	0	36005	Bronx County	21.99	78.01	35.18	0.7	3.69	0.1	34.45	3.89	36005
39	103	01074064	39103	Medina	Medina County	06	H1	G4020	184	17460		A	1091571154	4196171	+41.1161742	-081.8997641	39103	0	39103	Medina County	95.34	4.66	1.5	0.15	1.12	0	0.4	1.49	39103
39	053	01074039	39053	Gallia	Gallia County	06	H1	G4020	170	38580		A	1208305870	12087309	+38.8170456	-082.3017463	39053	0	39053	Gallia County	93.79	6.21	2.18	0.43	0.77	0.13	0.56	2.13	39053
51	570	01498420	51570	Colonial Heights	Colonial Heights city	25	C7	G4020		40060		F	19475360	709877	+37.2616846	-077.3968043	51570	0	51570	Colonial Heights city	75.53	24.47	15.34	0.29	4.15	0.11	1.52	3.06	51570
39	031	01074028	39031	Coshocton	Coshocton County	06	H1	G4020		18740		A	1460721942	9128742	+40.2967096	-081.9301092	39031	0	39031	Coshocton County	96.86	3.14	1.15	0.23	0.29	0	0.08	1.4	39031
48	205	01383888	48205	Hartley	Hartley County	06	H1	G4020				A	3786435508	3023183	+35.8402444	-102.6100473	48205	0	48205	Hartley County	84.81	15.19	7.5	0.35	1.45	0	1.87	4.02	48205
48	249	01383910	48249	Jim Wells	Jim Wells County	06	H1	G4020	204	10860		A	2240795377	8723372	+27.7335157	-098.0908141	48249	0	48249	Jim Wells County	95.2	4.8	0.66	0.49	0.53	0.13	2.14	0.86	48249
39	175	01074099	39175	Wyandot	Wyandot County	06	H1	G4020				A	1053812244	1783532	+40.8397816	-083.3136810	39175	0	39175	Wyandot County	97.15	2.85	0.16	0	0.83	0	0.7	1.16	39175
21	019	00516856	21019	Boyd	Boyd County	06	H1	G4020	170	26580		A	414054165	5569239	+38.3600029	-082.6814057	21019	0	21019	Boyd County	94.06	5.94	2.3	0.06	0.3	0.03	0.7	2.54	21019
27	019	00659455	27019	Carver	Carver County	06	H1	G4020	378	33460		A	916911877	56672107	+44.8213196	-093.8000913	27019	0	27019	Carver County	91.96	8.04	1.83	0.21	2.84	0.01	0.7	2.45	27019
31	037	00835840	31037	Colfax	Colfax County	06	H1	G4020				A	1066160691	12611136	+41.5749600	-097.0889449	31037	0	31037	Colfax County	88.78	11.22	3.74	1.26	0.74	0.21	3.24	2.03	31037
47	101	01639765	47101	Lewis	Lewis County	06	H1	G4020				A	730614739	1024940	+35.5232441	-087.4969827	47101	0	47101	Lewis County	95.09	4.91	1.82	0	1.36	0	0.44	1.29	47101
41	067	01155137	41067	Washington	Washington County	06	H1	G4020	440	38900		A	1875855599	6118186	+45.5535419	-123.0976146	41067	0	41067	Washington County	75.86	24.14	2.02	0.58	10.61	0.43	5.07	5.43	41067
51	159	01480164	51159	Richmond	Richmond County	06	H1	G4020				A	495925426	64458631	+37.9428936	-076.7305609	51159	0	51159	Richmond County	64.35	35.65	26.68	0.23	0.34	0	3.02	5.39	51159
53	021	01531822	53021	Franklin	Franklin County	06	H1	G4020	313	28420		A	3215718486	60508754	+46.5375019	-118.9038912	53021	0	53021	Franklin County	70.47	29.53	2.25	1.26	2.19	0.21	18.81	4.8	53021
20	173	00485049	20173	Sedgwick	Sedgwick County	06	H1	G4020	556	48620		A	2582051713	31558986	+37.6810450	-097.4610535	20173	0	20173	Sedgwick County	77.91	22.09	8.84	0.99	4.34	0.05	3.51	4.36	20173
12	057	00295757	12057	Hillsborough	Hillsborough County	06	H1	G4020		45300		A	2646680847	803027226	+27.8876095	-082.3744173	12057	0	12057	Hillsborough County	70.46	29.54	16.81	0.29	4.05	0.07	4.57	3.75	12057
34	021	00882229	34021	Mercer	Mercer County	06	H1	G4020	408	45940		A	581297767	11434809	+40.2825026	-074.7037240	34021	0	34021	Mercer County	62.93	37.07	20.7	0.17	11.11	0.04	2.91	2.13	34021
42	129	01209191	42129	Westmoreland	Westmoreland County	06	H1	G4020	430	38300		A	2661762744	21294228	+40.3110682	-079.4666879	42129	0	42129	Westmoreland County	94.65	5.35	2.36	0.06	0.92	0.01	0.25	1.74	42129
39	107	01074066	39107	Mercer	Mercer County	06	H1	G4020	338	16380		A	1197732211	28431995	+40.5353325	-084.6320588	39107	0	39107	Mercer County	97	3	0.82	0	0.56	0.58	0.33	0.71	39107
44	003	01219778	44003	Kent	Kent County	06	H4	G4020	148	39300		N	436584631	50690252	+41.6751180	-071.5802819	44003	0	44003	Kent County	91.32	8.68	1.93	0.32	2.73	0.01	1.41	2.29	44003
50	019	01461766	50019	Orleans	Orleans County	06	H1	G4020				A	1798784030	71420937	+44.8284417	-072.2516300	50019	0	50019	Orleans County	96.37	3.63	0.56	0.44	0.29	0.03	0.28	2.03	50019
28	155	00695798	28155	Webster	Webster County	06	H1	G4020		44260		A	1090793744	5364862	+33.6120605	-089.2839612	28155	0	28155	Webster County	78.8	21.2	20.42	0.24	0.35	0	0.1	0.09	28155
25	011	00606932	25011	Franklin	Franklin County	06	H4	G4020		44140		N	1810941373	65609400	+42.5845038	-072.5917921	25011	0	25011	Franklin County	92.78	7.22	1.51	0.3	1.29	0.15	1.37	2.61	25011
05	057	00066858	05057	Hempstead	Hempstead County	06	H1	G4020		26260		A	1883438547	35737908	+33.7359530	-093.6643553	5057	0	05057	Hempstead County	57.33	42.67	30.13	0.43	0.12	0.33	9.53	2.12	5057
40	047	01101811	40047	Garfield	Garfield County	06	H1	G4020		21420		A	2741521323	4075930	+36.3781319	-097.7887411	40047	0	40047	Garfield County	81.95	18.05	2.42	1.96	0.9	3.51	3.81	5.45	40047
26	091	01622988	26091	Lenawee	Lenawee County	06	H1	G4020	220	10300		A	1941526154	30497573	+41.8960225	-084.0743563	26091	0	26091	Lenawee County	93.08	6.92	2.51	0.48	0.31	0.02	0.78	2.81	26091
27	135	00659513	27135	Roseau	Roseau County	06	H1	G4020				A	4329730563	16913419	+48.7610683	-095.8215042	27135	0	27135	Roseau County	92.53	7.47	0.95	1.83	2.71	0.06	0.21	1.71	27135
28	089	00695768	28089	Madison	Madison County	06	H1	G4020	298	27140		A	1850178949	71697237	+32.6343703	-090.0341603	28089	0	28089	Madison County	57.22	42.78	38	0.18	2.58	0.01	1.2	0.82	28089
48	227	01383899	48227	Howard	Howard County	06	H1	G4020		13700		A	2333039143	8841781	+32.3034298	-101.4387208	48227	0	48227	Howard County	83.38	16.62	5.56	1.18	0.69	0.05	5.94	3.2	48227

## Sheet: Sheet1
FIPS	County	PERMINOR
31087	Hitchcock County	0.46
39019	Carroll County	0.75
46039	Deuel County	0.83
17045	Edgar County	1.12
48247	Jim Hogg County	1.26
19003	Adams County	1.36
31011	Boone County	1.59
17173	Shelby County	1.75
18101	Martin County	1.83
18175	Washington County	2
54005	Boone County	2.03
54087	Roane County	2.12
19037	Chickasaw County	2.13
31175	Valley County	2.14
42065	Jefferson County	2.15
42047	Elk County	2.23
21135	Lewis County	2.24
17139	Moultrie County	2.26
42123	Warren County	2.3
19051	Davis County	2.35
42009	Bedford County	2.4
27045	Fillmore County	2.42
17193	White County	2.46
19001	Adair County	2.46
19055	Delaware County	2.46
18143	Scott County	2.47
18045	Fountain County	2.48
18047	Franklin County	2.52
19031	Cedar County	2.54
56045	Weston County	2.58
19131	Mitchell County	2.59
21157	Marshall County	2.6
19027	Carroll County	2.63
19091	Humboldt County	2.66
31155	Saunders County	2.66
17079	Jasper County	2.72
39037	Darke County	2.73
18137	Ripley County	2.74
42105	Potter County	2.74
19135	Monroe County	2.77
19185	Wayne County	2.78
29073	Gasconade County	2.79
54063	Monroe County	2.79
18033	DeKalb County	2.8
18139	Rush County	2.81
39163	Vinton County	2.81
18149	Starke County	2.83
39175	Wyandot County	2.85
18009	Blackford County	2.86
42131	Wyoming County	2.9
29157	Perry County	2.91
38007	Billings County	2.93
17131	Mercer County	2.96
20123	Mitchell County	2.96
21235	Whitley County	2.96
17147	Piatt County	2.97
19121	Madison County	2.97
21053	Clinton County	2.97
21089	Greenup County	2.98
39073	Hocking County	2.98
39107	Mercer County	3
18075	Jay County	3.01
27093	Meeker County	3.01
18161	Union County	3.02
21125	Laurel County	3.02
21191	Pendleton County	3.03
19007	Appanoose County	3.04
31095	Jefferson County	3.05
19011	Benton County	3.06
29207	Stoddard County	3.07
19165	Shelby County	3.09
55011	Buffalo County	3.09
17055	Franklin County	3.1
39135	Preble County	3.1
21031	Butler County	3.12
21197	Powell County	3.12
31059	Fillmore County	3.12
39031	Coshocton County	3.14
18183	Whitley County	3.15
17023	Clark County	3.16
17203	Woodford County	3.17
36049	Lewis County	3.19
19097	Jackson County	3.2
55069	Lincoln County	3.21
13213	Murray County	3.22
18125	Pike County	3.22
39079	Jackson County	3.23
19095	Iowa County	3.24
19077	Guthrie County	3.26
20117	Marshall County	3.27
27043	Faribault County	3.27
39005	Ashland County	3.27
17117	Macoupin County	3.28
39055	Geauga County	3.28
20003	Anderson County	3.29
31099	Kearney County	3.29
05005	Baxter County	3.3
17155	Putnam County	3.3
17189	Washington County	3.3
19191	Winneshiek County	3.3
17083	Jersey County	3.31
20147	Phillips County	3.31
29186	Ste. Genevieve County	3.31
42015	Bradford County	3.33
55075	Marinette County	3.33
37043	Clay County	3.34
42121	Venango County	3.35
26059	Hillsdale County	3.37
18061	Harrison County	3.39
39157	Tuscarawas County	3.4
18031	Decatur County	3.41
31177	Washington County	3.41
39033	Crawford County	3.42
26155	Shiawassee County	3.43
42057	Fulton County	3.43
19081	Hancock County	3.44
18079	Jennings County	3.46
39011	Auglaize County	3.47
26129	Ogemaw County	3.49
18093	Lawrence County	3.5
31067	Gage County	3.5
17021	Christian County	3.51
18021	Clay County	3.52
30007	Broadwater County	3.52
47035	Cumberland County	3.52
20183	Smith County	3.53
55019	Clark County	3.53
18151	Steuben County	3.54
36123	Yates County	3.55
49029	Morgan County	3.55
55043	Grant County	3.55
39083	Knox County	3.56
54079	Putnam County	3.56
21121	Knox County	3.59
27133	Rock County	3.59
42031	Clarion County	3.59
47171	Unicoi County	3.6
31137	Phelps County	3.62
31159	Seward County	3.62
54083	Randolph County	3.62
18041	Fayette County	3.63
21223	Trimble County	3.63
47025	Claiborne County	3.63
50019	Orleans County	3.63
18113	Noble County	3.65
26015	Barry County	3.65
26093	Livingston County	3.66
54091	Taylor County	3.67
21199	Pulaski County	3.69
27097	Morrison County	3.69
39161	Van Wert County	3.69
13085	Dawson County	3.7
27091	Martin County	3.7
33019	Sullivan County	3.7
30097	Sweet Grass County	3.71
55083	Oconto County	3.71
47175	Van Buren County	3.73
18129	Posey County	3.76
42035	Clinton County	3.77
56031	Platte County	3.78
29091	Howell County	3.79
37199	Yancey County	3.81
20141	Osborne County	3.82
05009	Boone County	3.83
55045	Green County	3.84
26133	Osceola County	3.87
51191	Washington County	3.88
21091	Hancock County	3.9
31081	Hamilton County	3.9
28141	Tishomingo County	3.91
47121	Meigs County	3.92
55085	Oneida County	3.92
17039	De Witt County	3.94
26009	Antrim County	3.94
26157	Tuscola County	3.95
19151	Pocahontas County	3.97
47073	Hawkins County	3.97
05089	Marion County	3.98
39065	Hardin County	3.99
26039	Crawford County	4
29071	Franklin County	4.01
29079	Grundy County	4.01
29135	Moniteau County	4.01
21205	Rowan County	4.05
26079	Kalkaska County	4.06
29141	Morgan County	4.06
21085	Grayson County	4.07
47185	White County	4.07
38031	Foster County	4.08
30095	Stillwater County	4.13
21029	Bullitt County	4.14
31127	Nemaha County	4.14
18069	Huntington County	4.15
29177	Ray County	4.16
42019	Butler County	4.17
30081	Ravalli County	4.18
39167	Washington County	4.18
48417	Shackelford County	4.19
19147	Palo Alto County	4.2
19125	Marion County	4.22
17041	Douglas County	4.23
19073	Greene County	4.23
18179	Wells County	4.26
19015	Boone County	4.26
21169	Metcalfe County	4.26
23023	Sagadahoc County	4.26
39071	Highland County	4.27
26137	Otsego County	4.28
48503	Young County	4.28
23011	Kennebec County	4.29
47087	Jackson County	4.32
55093	Pierce County	4.32
32009	Esmeralda County	4.33
51173	Smyth County	4.38
47111	Macon County	4.39
26087	Lapeer County	4.41
29033	Carroll County	4.41
18169	Wabash County	4.42
19039	Clarke County	4.42
29217	Vernon County	4.42
29225	Webster County	4.49
39131	Pike County	4.49
27079	Le Sueur County	4.5
55103	Richland County	4.51
42039	Crawford County	4.52
20113	McPherson County	4.53
21081	Grant County	4.53
16003	Adams County	4.54
16029	Caribou County	4.56
29083	Henry County	4.56
39125	Paulding County	4.56
37009	Ashe County	4.6
37005	Alleghany County	4.61
47089	Jefferson County	4.61
27143	Sibley County	4.65
31179	Wayne County	4.65
30025	Fallon County	4.66
39103	Medina County	4.66
54033	Harrison County	4.69
19099	Jasper County	4.7
27025	Chisago County	4.7
18107	Montgomery County	4.71
31123	Morrill County	4.71
29043	Christian County	4.72
19123	Mahaska County	4.75
20029	Cloud County	4.75
55099	Price County	4.75
29065	Dent County	4.76
21005	Anderson County	4.77
19183	Washington County	4.78
47099	Lawrence County	4.78
21097	Harrison County	4.8
48249	Jim Wells County	4.8
05121	Randolph County	4.82
19069	Franklin County	4.85
56033	Sheridan County	4.85
39025	Clermont County	4.86
27059	Isanti County	4.87
42037	Columbia County	4.87
01043	Cullman County	4.89
47101	Lewis County	4.91
18131	Pulaski County	4.93
31121	Merrick County	4.98
29105	Laclede County	5.01
27085	McLeod County	5.02
55017	Chippewa County	5.02
39059	Guernsey County	5.03
48077	Clay County	5.04
55021	Columbia County	5.04
18027	Daviess County	5.05
18135	Randolph County	5.07
39171	Williams County	5.08
47005	Benton County	5.09
51197	Wythe County	5.09
29113	Lincoln County	5.11
31033	Cheyenne County	5.12
20041	Dickinson County	5.18
26055	Grand Traverse County	5.18
29109	Lawrence County	5.18
05053	Grant County	5.22
55131	Washington County	5.23
18145	Shelby County	5.24
47029	Cocke County	5.25
54057	Mineral County	5.25
56029	Park County	5.25
47155	Sevier County	5.26
05055	Greene County	5.3
16059	Lemhi County	5.31
27039	Dodge County	5.31
39029	Columbiana County	5.31
18051	Gibson County	5.32
31185	York County	5.33
20007	Barber County	5.34
42033	Clearfield County	5.34
36023	Cortland County	5.35
42129	Westmoreland County	5.35
20205	Wilson County	5.36
18065	Henry County	5.38
19063	Emmet County	5.39
19137	Montgomery County	5.41
55015	Calumet County	5.42
13083	Dade County	5.43
47059	Greene County	5.43
19167	Sioux County	5.45
47021	Cheatham County	5.45
19149	Plymouth County	5.48
20167	Russell County	5.48
18077	Jefferson County	5.49
27151	Swift County	5.49
39021	Champaign County	5.49
18037	Dubois County	5.5
39169	Wayne County	5.5
21173	Montgomery County	5.53
46083	Lincoln County	5.54
29179	Reynolds County	5.58
36035	Fulton County	5.6
30093	Silver Bow County	5.65
21231	Wayne County	5.68
47071	Hardin County	5.69
39027	Clinton County	5.71
39137	Putnam County	5.71
46029	Codington County	5.71
17141	Ogle County	5.72
13187	Lumpkin County	5.73
18059	Hancock County	5.73
18073	Jasper County	5.74
08019	Clear Creek County	5.77
26115	Monroe County	5.77
31105	Kimball County	5.78
56025	Natrona County	5.78
31039	Cuming County	5.81
44001	Bristol County	5.81
55141	Wood County	5.81
48065	Carson County	5.86
18083	Knox County	5.89
39149	Shelby County	5.89
55055	Jefferson County	5.9
39145	Scioto County	5.91
19033	Cerro Gordo County	5.94
21019	Boyd County	5.94
33013	Merrimack County	5.94
05047	Franklin County	5.95
47091	Johnson County	5.97
55033	Dunn County	5.98
20191	Sumner County	6.01
56005	Campbell County	6.01
27113	Pennington County	6.02
19067	Floyd County	6.04
47105	Loudon County	6.06
13311	White County	6.07
20009	Barton County	6.07
26023	Branch County	6.1
42093	Montour County	6.1
50001	Addison County	6.12
18049	Fulton County	6.13
19157	Poweshiek County	6.13
01029	Cleburne County	6.14
18085	Kosciusko County	6.16
38003	Barnes County	6.16
32011	Eureka County	6.19
46079	Lake County	6.19
39053	Gallia County	6.21
55057	Juneau County	6.24
19145	Page County	6.25
47145	Roane County	6.27
39109	Miami County	6.31
47085	Humphreys County	6.31
29147	Nodaway County	6.32
18099	Marshall County	6.33
42107	Schuylkill County	6.33
39047	Fayette County	6.35
19045	Clinton County	6.37
47041	DeKalb County	6.37
05087	Madison County	6.38
42125	Washington County	6.41
26037	Clinton County	6.42
55027	Dodge County	6.44
21051	Clay County	6.45
27169	Winona County	6.45
42021	Cambria County	6.47
29117	Livingston County	6.48
48497	Wise County	6.48
51171	Shenandoah County	6.55
17011	Bureau County	6.6
16053	Jerome County	6.61
20059	Franklin County	6.62
47159	Smith County	6.62
56037	Sweetwater County	6.62
17063	Grundy County	6.69
37039	Cherokee County	6.7
47141	Putnam County	6.7
21103	Henry County	6.71
38097	Traill County	6.74
05129	Searcy County	6.75
39129	Pickaway County	6.77
18133	Putnam County	6.79
55127	Walworth County	6.79
26103	Marquette County	6.8
48367	Parker County	6.8
46081	Lawrence County	6.85
20079	Harvey County	6.89
20051	Ellis County	6.92
26091	Lenawee County	6.92
41057	Tillamook County	6.93
42073	Lawrence County	6.93
21159	Martin County	6.96
37169	Stokes County	6.97
39051	Fulton County	6.97
01095	Marshall County	6.98
20015	Butler County	7
21033	Caldwell County	7
26123	Newaygo County	7
48323	Maverick County	7
21167	Mercer County	7.01
38057	Mercer County	7.01
51165	Rockingham County	7.02
54069	Ohio County	7.06
17029	Coles County	7.07
27161	Waseca County	7.1
29011	Barton County	7.1
30023	Deer Lodge County	7.11
01093	Marion County	7.12
18153	Sullivan County	7.12
29187	St. Francois County	7.14
18011	Boone County	7.18
39007	Ashtabula County	7.18
55039	Fond du Lac County	7.18
16065	Madison County	7.2
47127	Moore County	7.2
25011	Franklin County	7.22
21009	Barren County	7.23
42001	Adams County	7.25
29219	Warren County	7.26
21177	Muhlenberg County	7.31
55121	Trempealeau County	7.32
39121	Noble County	7.36
48493	Wilson County	7.37
33017	Strafford County	7.38
47043	Dickson County	7.38
17105	Livingston County	7.39
46035	Davison County	7.4
21049	Clark County	7.43
17099	LaSalle County	7.44
48399	Runnels County	7.46
27135	Roseau County	7.47
30089	Sanders County	7.52
17121	Marion County	7.53
46011	Brookings County	7.55
47107	McMinn County	7.55
51005	Alleghany County	7.55
20011	Bourbon County	7.59
41019	Douglas County	7.61
27141	Sherburne County	7.62
46135	Yankton County	7.63
13047	Catoosa County	7.67
13143	Haralson County	7.69
17111	McHenry County	7.7
55133	Waukesha County	7.8
54077	Preston County	7.83
05015	Carroll County	7.87
29009	Barry County	7.9
27137	St. Louis County	7.92
51155	Pulaski County	7.92
39063	Hancock County	7.94
27117	Pipestone County	7.95
48133	Eastland County	7.97
13295	Walker County	8
27019	Carver County	8.04
36037	Genesee County	8.07
39173	Wood County	8.11
41021	Gilliam County	8.15
49021	Iron County	8.2
21041	Carroll County	8.23
39119	Muskingum County	8.23
21163	Meade County	8.24
31019	Buffalo County	8.25
41061	Union County	8.27
48097	Cooke County	8.3
26067	Ionia County	8.31
27119	Polk County	8.33
49049	Utah County	8.35
19087	Henry County	8.36
21239	Woodford County	8.36
37111	McDowell County	8.38
05113	Polk County	8.39
18023	Clinton County	8.41
27047	Freeborn County	8.43
29127	Marion County	8.44
47109	McNairy County	8.53
21035	Calloway County	8.55
23001	Androscoggin County	8.56
21179	Nelson County	8.6
08075	Logan County	8.61
29159	Pettis County	8.62
48053	Burnet County	8.62
27115	Pine County	8.63
21151	Madison County	8.65
21113	Jessamine County	8.68
44003	Kent County	8.68
08117	Summit County	8.71
56007	Carbon County	8.71
48049	Brown County	8.72
29037	Cass County	8.76
54055	Mercer County	8.77
05071	Johnson County	8.78
38089	Stark County	8.78
37089	Henderson County	8.79
39143	Sandusky County	8.8
47179	Washington County	8.87
17127	Massac County	8.88
05063	Independence County	8.89
05145	White County	8.9
37193	Wilkes County	8.94
28057	Itawamba County	8.95
18081	Johnson County	8.97
39159	Union County	8.99
26057	Gratiot County	9.02
20159	Rice County	9.03
17005	Bond County	9.11
47001	Anderson County	9.11
48091	Comal County	9.11
48069	Castro County	9.14
37171	Surry County	9.19
20181	Sherman County	9.2
49005	Cache County	9.21
48325	Medina County	9.22
17199	Williamson County	9.27
51069	Frederick County	9.27
38065	Oliver County	9.28
21141	Logan County	9.3
39039	Defiance County	9.31
48251	Johnson County	9.33
19187	Webster County	9.36
39133	Portage County	9.36
20053	Ellsworth County	9.37
21161	Mason County	9.39
01127	Walker County	9.41
19049	Dallas County	9.43
29211	Sullivan County	9.43
34019	Hunterdon County	9.45
27147	Steele County	9.51
16001	Ada County	9.52
51520	Bristol city	9.54
18103	Miami County	9.56
47051	Franklin County	9.56
47031	Coffee County	9.57
21221	Trigg County	9.6
29023	Butler County	9.6
21017	Bourbon County	9.62
27149	Stevens County	9.63
29097	Jasper County	9.63
39141	Ross County	9.63
19139	Muscatine County	9.64
42007	Beaver County	9.65
22063	Livingston Parish	9.66
29145	Newton County	9.66
06063	Plumas County	9.67
04015	Mohave County	9.77
17033	Crawford County	9.77
21059	Daviess County	9.77
39097	Madison County	9.78
50007	Chittenden County	9.8
48149	Fayette County	9.82
21155	Marion County	9.85
21117	Kenton County	9.88
35015	Eddy County	9.9
21229	Washington County	9.94
21107	Hopkins County	9.99
29175	Randolph County	10.01
37031	Carteret County	10.1
29077	Greene County	10.13
47011	Bradley County	10.16
17109	McDonough County	10.19
51043	Clarke County	10.21
55087	Outagamie County	10.23
56021	Laramie County	10.28
47077	Henderson County	10.32
48111	Dallam County	10.32
48117	Deaf Smith County	10.34
47103	Lincoln County	10.35
51640	Galax city	10.36
47117	Marshall County	10.37
29183	St. Charles County	10.4
39101	Marion County	10.4
54061	Monongalia County	10.5
48213	Henderson County	10.52
40153	Woodward County	10.55
51019	Bedford County	10.57
37109	Lincoln County	10.6
40149	Washita County	10.63
37059	Davie County	10.66
20057	Ford County	10.68
48003	Andrews County	10.69
20111	Lyon County	10.8
51530	Buena Vista city	10.8
32005	Douglas County	10.86
54047	McDowell County	10.89
47079	Henry County	10.93
05127	Scott County	10.96
12119	Sumter County	11
48289	Leon County	11
29163	Pike County	11.02
51187	Warren County	11.03
37027	Caldwell County	11.09
08035	Douglas County	11.12
28039	George County	11.13
29007	Audrain County	11.13
48143	Erath County	11.13
26027	Cass County	11.15
12021	Collier County	11.18
08087	Morgan County	11.21
31037	Colfax County	11.22
47187	Williamson County	11.23
29053	Cooper County	11.24
55115	Shawano County	11.28
05085	Lonoke County	11.29
13313	Whitfield County	11.34
39155	Trumbull County	11.47
17107	Logan County	11.5
34041	Warren County	11.5
42071	Lancaster County	11.55
05125	Saline County	11.56
41011	Coos County	11.57
42133	York County	11.58
47063	Hamblen County	11.58
35025	Lea County	11.61
39165	Warren County	11.62
48219	Hockley County	11.62
17145	Perry County	11.63
20067	Grant County	11.65
06011	Colusa County	11.68
27067	Kandiyohi County	11.7
41041	Lincoln County	11.77
24001	Allegany County	11.83
54081	Raleigh County	11.88
17187	Warren County	11.89
36015	Chemung County	11.93
21101	Henderson County	11.99
20035	Cowley County	12
51161	Roanoke County	12
26073	Isabella County	12.01
08067	La Plata County	12.03
48197	Hardeman County	12.07
13129	Gordon County	12.11
27145	Stearns County	12.16
24015	Cecil County	12.17
18053	Grant County	12.18
21209	Scott County	12.19
47189	Wilson County	12.23
29031	Cape Girardeau County	12.25
20169	Saline County	12.26
42041	Cumberland County	12.27
53009	Clallam County	12.27
18095	Madison County	12.32
53027	Grays Harbor County	12.33
37003	Alexander County	12.34
25015	Hampshire County	12.39
42079	Luzerne County	12.39
42027	Centre County	12.42
35005	Chaves County	12.44
41071	Yamhill County	12.46
21021	Boyle County	12.49
47147	Robertson County	12.51
55053	Jackson County	12.52
31047	Dawson County	12.54
48469	Victoria County	12.55
48361	Orange County	12.58
51775	Salem city	12.65
19179	Wapello County	12.67
26075	Jackson County	12.69
17081	Jefferson County	12.7
18067	Howard County	12.71
18039	Elkhart County	12.72
29021	Buchanan County	12.73
47165	Sumner County	12.84
35013	Do├â┬▒a Ana County	12.85
39045	Fairfield County	12.87
18167	Vigo County	12.89
46091	Marshall County	12.92
55105	Rock County	12.95
39041	Delaware County	12.99
21211	Shelby County	13.02
01077	Lauderdale County	13.09
13149	Heard County	13.1
36079	Putnam County	13.1
46037	Day County	13.14
39023	Clark County	13.16
47017	Carroll County	13.18
48451	Tom Green County	13.21
54003	Berkeley County	13.21
37161	Rutherford County	13.23
06005	Amador County	13.28
39139	Richland County	13.31
16009	Benewah County	13.37
48459	Upshur County	13.38
42075	Lebanon County	13.4
51061	Fauquier County	13.45
48369	Parmer County	13.47
13157	Jackson County	13.53
42049	Erie County	13.53
08003	Alamosa County	13.59
29195	Saline County	13.6
26045	Eaton County	13.61
32013	Humboldt County	13.65
13057	Cherokee County	13.67
01003	Baldwin County	13.79
27083	Lyon County	13.81
20081	Haskell County	13.86
47055	Giles County	13.87
13137	Habersham County	13.88
48415	Scurry County	13.89
19169	Story County	13.94
47023	Chester County	13.94
48057	Calhoun County	13.95
48217	Hill County	13.99
20091	Johnson County	14.05
17177	Stephenson County	14.17
19127	Marshall County	14.17
40051	Grady County	14.17
19047	Crawford County	14.18
39057	Greene County	14.19
51085	Hanover County	14.21
37057	Davidson County	14.24
41059	Umatilla County	14.24
05025	Cleveland County	14.25
06103	Tehama County	14.26
13229	Pierce County	14.27
21213	Simpson County	14.3
27131	Rice County	14.36
13139	Hall County	14.37
42095	Northampton County	14.45
51121	Montgomery County	14.45
35028	Los Alamos County	14.48
01049	DeKalb County	14.56
12113	Santa Rosa County	14.59
12093	Okeechobee County	14.6
36065	Oneida County	14.67
01057	Fayette County	14.71
18005	Bartholomew County	14.77
47003	Bedford County	14.83
32033	White Pine County	14.9
21145	McCracken County	14.94
18163	Vanderburgh County	14.99
48397	Rockwall County	15.01
55009	Brown County	15.04
48205	Hartley County	15.19
51750	Radford city	15.21
42029	Chester County	15.23
48457	Tyler County	15.38
13257	Stephens County	15.4
48223	Hopkins County	15.48
28003	Alcorn County	15.56
37023	Burke County	15.65
02068	Denali Borough	15.76
20125	Montgomery County	15.76
18017	Cass County	15.89
25005	Bristol County	15.9
16077	Power County	15.94
19153	Polk County	15.98
17037	DeKalb County	16.02
27139	Scott County	16.04
29051	Cole County	16.04
55025	Dane County	16.11
37151	Randolph County	16.17
13015	Bartow County	16.25
27109	Olmsted County	16.27
19013	Black Hawk County	16.29
37167	Stanly County	16.38
48227	Howard County	16.62
17113	McLean County	16.72
54021	Gilmer County	16.75
72091	Manat├â┬¡ Municipio	16.76
19101	Jefferson County	16.77
21225	Union County	16.81
01027	Clay County	16.83
32023	Nye County	16.95
35061	Valencia County	16.98
40083	Logan County	17
40103	Noble County	17.14
18091	LaPorte County	17.15
48307	McCulloch County	17.24
16027	Canyon County	17.25
12121	Suwannee County	17.29
39003	Allen County	17.46
12009	Brevard County	17.51
21073	Franklin County	17.57
34025	Monmouth County	17.61
20161	Riley County	17.69
16011	Bingham County	17.75
48163	Frio County	17.76
72011	A├â┬▒asco Municipio	17.76
12129	Wakulla County	17.77
17183	Vermilion County	17.81
48329	Midland County	17.83
24043	Washington County	17.9
51580	Covington city	17.9
48303	Lubbock County	17.91
27037	Dakota County	17.92
05045	Faulkner County	17.94
10005	Sussex County	17.95
51840	Winchester city	17.99
32510	Carson City	18
40047	Garfield County	18.05
47045	Dyer County	18.18
38105	Williams County	18.26
32001	Churchill County	18.43
48139	Ellis County	18.49
18157	Tippecanoe County	18.52
51031	Campbell County	18.55
25013	Hampden County	18.56
22113	Vermilion Parish	18.59
51820	Waynesboro city	18.59
12127	Volusia County	18.6
48257	Kaufman County	18.65
48277	Lamar County	18.67
26025	Calhoun County	18.7
37179	Union County	18.74
37097	Iredell County	18.76
29019	Boone County	18.81
45051	Horry County	18.9
06021	Glenn County	18.91
12005	Bay County	18.94
40017	Canadian County	18.96
48365	Panola County	18.98
20055	Finney County	19.03
26099	Macomb County	19.04
48055	Caldwell County	19.16
12055	Highlands County	19.23
26077	Kalamazoo County	19.23
09011	New London County	19.26
24029	Kent County	19.26
46005	Beadle County	19.26
36103	Suffolk County	19.35
24021	Frederick County	19.41
48291	Liberty County	19.47
48135	Ector County	19.54
12049	Hardee County	19.56
48161	Freestone County	19.56
51095	James City County	19.56
12107	Putnam County	19.71
36109	Tompkins County	19.76
01083	Limestone County	19.77
17161	Rock Island County	19.79
13005	Bacon County	20.04
01103	Morgan County	20.09
48231	Hunt County	20.1
04021	Pinal County	20.11
48051	Burleson County	20.14
01055	Etowah County	20.17
72005	Aguadilla Municipio	20.2
45007	Anderson County	20.24
48005	Angelina County	20.24
48491	Williamson County	20.29
39099	Mahoning County	20.33
17091	Kankakee County	20.44
48029	Bexar County	20.64
22001	Acadia Parish	20.66
13233	Polk County	20.73
12019	Clay County	20.77
13117	Forsyth County	20.79
28145	Union County	20.87
45063	Lexington County	20.88
37035	Catawba County	20.92
49035	Salt Lake County	20.92
42091	Montgomery County	20.93
01033	Colbert County	20.96
28111	Perry County	20.97
22057	Lafourche Parish	21
48485	Wichita County	21.03
13013	Barrow County	21.16
05031	Craighead County	21.2
28155	Webster County	21.2
17201	Winnebago County	21.23
12051	Hendry County	21.38
72059	Guayanilla Municipio	21.51
48309	McLennan County	21.59
48477	Washington County	21.6
13115	Floyd County	21.72
47053	Gibson County	21.75
51099	King George County	21.84
48487	Wilbarger County	21.94
41051	Multnomah County	22.06
20173	Sedgwick County	22.09
40071	Kay County	22.13
17115	Macon County	22.15
48419	Shelby County	22.16
72051	Dorado Municipio	22.17
36029	Erie County	22.18
48015	Austin County	22.23
48185	Grimes County	22.26
05067	Jackson County	22.3
28115	Pontotoc County	22.31
25021	Norfolk County	22.42
06083	Santa Barbara County	22.49
13297	Walton County	22.5
13147	Hart County	22.59
28139	Tippah County	22.6
53077	Yakima County	22.74
12007	Bradford County	22.76
37101	Johnston County	22.79
05143	Washington County	22.82
13161	Jeff Davis County	22.85
01111	Randolph County	22.94
19021	Buena Vista County	22.97
01001	Autauga County	23.21
47149	Rutherford County	23.21
48423	Smith County	23.21
51009	Amherst County	23.27
37159	Rowan County	23.31
12023	Columbia County	23.32
06099	Stanislaus County	23.43
13077	Coweta County	23.56
28073	Lamar County	23.56
48395	Robertson County	23.56
48347	Nacogdoches County	23.58
53019	Ferry County	23.61
36093	Schenectady County	23.72
12123	Taylor County	23.74
05013	Calhoun County	23.79
48255	Karnes County	23.93
40099	Murray County	24.12
41067	Washington County	24.14
12117	Seminole County	24.18
51047	Culpeper County	24.27
37123	Montgomery County	24.37
28121	Rankin County	24.43
45021	Cherokee County	24.47
51570	Colonial Heights city	24.47
35041	Roosevelt County	24.53
37157	Rockingham County	24.57
13159	Jasper County	24.58
51143	Pittsylvania County	24.58
72061	Guaynabo Municipio	24.64
72153	Yauco Municipio	24.9
72009	Aibonito Municipio	24.96
13223	Paulding County	25.04
37133	Onslow County	25.28
13045	Carroll County	25.31
45013	Beaufort County	25.31
40131	Rogers County	25.35
48203	Harrison County	25.35
40019	Carter County	25.37
37045	Cleveland County	25.4
48183	Gregg County	25.4
13001	Appling County	25.43
26065	Ingham County	25.66
48121	Denton County	25.7
45057	Lancaster County	25.72
35001	Bernalillo County	25.75
48349	Navarro County	25.75
45091	York County	25.76
13211	Morgan County	26.01
40013	Bryan County	26.06
05081	Little River County	26.1
37143	Perquimans County	26.25
37105	Lee County	26.27
05037	Cross County	26.41
26161	Washtenaw County	26.43
12099	Palm Beach County	26.46
45045	Greenville County	26.46
48187	Guadalupe County	26.54
51830	Williamsburg city	26.57
09009	New Haven County	26.69
72057	Guayama Municipio	26.92
48001	Anderson County	26.97
40121	Pittsburg County	27.09
48315	Marion County	27.2
39113	Montgomery County	27.33
51089	Henry County	27.43
48063	Camp County	27.47
72137	Toa Baja Municipio	27.57
48039	Brazoria County	27.59
72041	Cidra Municipio	27.71
05001	Arkansas County	27.87
39095	Lucas County	27.91
27053	Hennepin County	27.95
21075	Fulton County	28.06
17019	Champaign County	28.15
22111	Union Parish	28.48
51013	Arlington County	28.51
72143	Vega Alta Municipio	28.56
28071	Lafayette County	28.58
72111	Pe├â┬▒uelas Municipio	28.59
21047	Christian County	28.75
45055	Kershaw County	28.8
09003	Hartford County	29.33
45003	Aiken County	29.33
37025	Cabarrus County	29.46
47125	Montgomery County	29.5
53021	Franklin County	29.53
12057	Hillsborough County	29.54
37049	Craven County	29.62
48449	Titus County	29.63
40095	Marshall County	29.77
05019	Clark County	29.78
45059	Laurens County	29.9
45001	Abbeville County	30.07
37001	Alamance County	30.23
13249	Schley County	30.32
72103	Naguabo Municipio	30.61
22055	Lafayette Parish	30.64
22089	St. Charles Parish	30.76
48037	Bowie County	30.83
48085	Collin County	30.85
12063	Jackson County	31.05
53025	Grant County	31.14
40123	Pontotoc County	31.26
28067	Jones County	31.41
13127	Glynn County	31.51
48321	Matagorda County	31.62
32021	Mineral County	31.84
13105	Elbert County	31.86
28095	Monroe County	31.91
40133	Seminole County	31.97
02110	Juneau City and Borough	31.99
48021	Bastrop County	32.02
01089	Madison County	32.06
28047	Harrison County	32.06
51193	Westmoreland County	32.09
22039	Evangeline Parish	32.14
13069	Coffee County	32.18
20061	Geary County	32.18
28019	Choctaw County	32.21
37145	Person County	32.41
40115	Ottawa County	32.45
05061	Howard County	32.63
37069	Franklin County	32.67
51179	Stafford County	32.69
13091	Dodge County	32.78
48439	Tarrant County	32.96
28081	Lee County	33.11
45015	Berkeley County	33.39
28137	Tate County	33.48
40097	Mayes County	33.48
24045	Wicomico County	33.51
72043	Coamo Municipio	33.52
35009	Curry County	33.6
27123	Ramsey County	33.65
34035	Somerset County	33.72
13171	Lamar County	33.79
10001	Kent County	33.81
51683	Manassas city	33.86
37067	Forsyth County	33.92
37103	Jones County	34.3
45087	Union County	34.46
13131	Grady County	34.55
40141	Tillman County	34.63
51033	Caroline County	34.76
13031	Bulloch County	34.86
06025	Imperial County	34.89
28077	Lawrence County	34.97
06019	Fresno County	35
51680	Lynchburg city	35.03
51107	Loudoun County	35.04
13299	Ware County	35.18
45043	Georgetown County	35.25
40111	Okmulgee County	35.29
13277	Tift County	35.52
45047	Greenwood County	35.65
51159	Richmond County	35.65
10003	New Castle County	35.78
47037	Davidson County	35.96
34031	Passaic County	36.04
01121	Talladega County	36.06
05139	Union County	36.12
37191	Wayne County	36.31
40089	McCurtain County	36.33
34007	Camden County	36.42
40139	Texas County	36.64
48027	Bell County	36.64
45071	Newberry County	36.81
72035	Cayey Municipio	37.03
47097	Lauderdale County	37.05
34021	Mercer County	37.07
05133	Sevier County	37.1
05099	Nevada County	37.17
40023	Choctaw County	37.19
37163	Sampson County	37.22
72129	San Lorenzo Municipio	37.28
28031	Covington County	37.37
48435	Sutton County	37.37
40031	Comanche County	37.41
13255	Spalding County	37.52
13107	Emanuel County	37.56
51770	Roanoke city	37.61
51175	Southampton County	37.63
01053	Escambia County	37.79
48413	Schleicher County	37.88
37153	Richmond County	38.25
18097	Marion County	38.26
51029	Buckingham County	38.41
22031	De Soto Parish	38.55
28009	Benton County	38.64
48113	Dallas County	38.74
37041	Chowan County	38.89
51550	Chesapeake city	38.94
37077	Granville County	38.96
06059	Orange County	39.04
22045	Iberia Parish	39.29
05027	Columbia County	39.45
45023	Chester County	39.59
13153	Houston County	39.64
05093	Mississippi County	39.68
45037	Edgefield County	39.97
28099	Neshoba County	40.02
12031	Duval County	40.23
13017	Ben Hill County	40.33
13027	Brooks County	40.36
20175	Seward County	40.56
28035	Forrest County	40.65
22073	Ouachita Parish	40.91
13133	Greene County	40.94
28161	Yalobusha County	40.96
01097	Mobile County	41.39
13175	Laurens County	41.39
13285	Troup County	41.68
22121	West Baton Rouge Parish	41.68
48245	Jefferson County	41.68
48473	Waller County	41.94
13109	Evans County	41.99
72133	Santa Isabel Municipio	41.99
47113	Madison County	42.09
22081	Red River Parish	42.27
01017	Chambers County	42.3
13269	Taylor County	42.31
46109	Roberts County	42.33
28153	Wayne County	42.6
72125	San Germ├â┬ín Municipio	42.61
28105	Oktibbeha County	42.63
72123	Salinas Municipio	42.63
05057	Hempstead County	42.67
06067	Sacramento County	42.68
45029	Colleton County	42.74
28089	Madison County	42.78
28123	Scott County	42.78
37147	Pitt County	42.79
05103	Ouachita County	43
13185	Lowndes County	43.02
17031	Cook County	43.32
45031	Darlington County	43.39
06077	San Joaquin County	43.54
72053	Fajardo Municipio	43.88
05119	Pulaski County	44.08
45017	Calhoun County	44.29
13251	Screven County	44.36
37081	Guilford County	44.79
37107	Lenoir County	45.02
28043	Grenada County	45.1
34017	Hudson County	45.24
01099	Monroe County	45.52
22061	Lincoln Parish	45.76
13189	McDuffie County	46
72031	Carolina Municipio	46.1
37119	Mecklenburg County	46.21
45041	Florence County	46.36
22125	West Feliciana Parish	46.53
28087	Lowndes County	46.58
22069	Natchitoches Parish	46.7
13307	Webster County	46.74
13081	Crisp County	47.29
06095	Solano County	47.39
37127	Nash County	47.92
01073	Jefferson County	48.19
48157	Fort Bend County	48.27
51800	Suffolk city	48.55
28079	Leake County	48.77
51670	Hopewell city	49.08
45011	Barnwell County	49.11
37195	Wilson County	49.26
01035	Conecuh County	49.27
28159	Winston County	49.55
28017	Chickasaw County	49.68
37051	Cumberland County	50.01
22047	Iberville Parish	50.39
28093	Marshall County	50.52
72077	Juncos Municipio	50.85
13205	Mitchell County	50.87
13225	Peach County	51.15
28107	Panola County	51.31
22093	St. James Parish	51.35
13135	Gwinnett County	51.54
28149	Warren County	51.7
51690	Martinsville city	51.95
51700	Newport News city	52.06
13151	Henry County	52.13
37007	Anson County	52.24
45085	Sumter County	52.78
47075	Haywood County	53.23
45033	Dillon County	53.27
22017	Caddo Parish	53.83
13179	Liberty County	54.22
22027	Claiborne Parish	54.46
51590	Danville city	54.5
72075	Juana D├â┬¡az Municipio	54.89
13093	Dooly County	54.91
28029	Copiah County	54.92
45079	Richland County	55.15
28061	Jasper County	55.29
13121	Fulton County	55.4
72093	Maricao Municipio	55.57
13303	Washington County	56.41
13215	Muscogee County	56.66
13261	Sumter County	57.3
37181	Vance County	57.37
40001	Adair County	57.88
51025	Brunswick County	58.04
45069	Marlboro County	58.48
11001	District of Columbia	58.73
05123	St. Francis County	58.96
28001	Adams County	59.07
06001	Alameda County	59.54
13021	Bibb County	59.81
51740	Portsmouth city	60.22
05069	Jefferson County	60.34
45067	Marion County	60.35
37065	Edgecombe County	60.64
45039	Fairfield County	60.89
13247	Rockdale County	61.18
28025	Clay County	61.19
51081	Greensville County	62.26
13301	Warren County	62.51
28163	Yazoo County	63.13
51620	Franklin city	63.14
45009	Bamberg County	63.57
13273	Terrell County	63.79
01101	Montgomery County	64.19
13061	Clay County	64.22
22065	Madison Parish	64.66
45075	Orangeburg County	65.25
13243	Randolph County	65.27
13089	DeKalb County	65.65
13193	Macon County	65.74
22071	Orleans Parish	66.06
45061	Lee County	67.05
45089	Williamsburg County	68.21
51595	Emporia city	71.98
37155	Robeson County	72.02
28157	Wilkinson County	72.11
01047	Dallas County	72.14
28103	Noxubee County	72.75
28151	Washington County	74.36
01119	Sumter County	74.77
45005	Allendale County	76.64
36005	Bronx County	78.01
01011	Bullock County	78.1
28027	Coahoma County	79.1
28053	Humphreys County	79.22
72085	Las Piedras Municipio	79.61
28143	Tunica County	80.87
72151	Yabucoa Municipio	81.36
51730	Petersburg city	82.55
13063	Clayton County	83.65
28021	Claiborne County	88.69
